# Supplementary material for: 2-Nitro­benzyl methane­sulfonate
Source: Acta Crystallogr Sect E Struct Rep Online. 2014 Apr 30;70(Pt 5):o616. doi: 10.1107/S160053681400899X (PMC4011290; doi:10.1107/S160053681400899X)
Supplement: Supplementary file 1 [file e-70-0o616-sup1.cif]

##############################################################################
#                                                                            #
# This CIF contains the data in a paper accepted for publication in          #
# Acta Crystallographica Section E. It conforms to the requirements of       #
# Notes for Authors for Acta Crystallographica Section E, and has been       #
# peer reviewed under the auspices of the IUCr Commission on Journals.       #
#                                                                            #
# Full details of the Crystallographic Information File format               #
# are given in the paper "The Crystallographic Information File (CIF):       #
# a New Standard Archive File for Crystallography" by S. R. Hall, F. H.      #
# Allen and I. D. Brown [Acta Cryst. (1991), A47, 655-685].                  #
#                                                                            #
# The current version of the core CIF dictionary is obtainable from          #
# ftp://ftp.iucr.org/pub/cif_core.dic.                                       #
#                                                                            #
# Software is freely available for graphical display of the structure(s)     #
# in this CIF. For information consult the CIF software page                 #
# http://www.iucr.org/resources/cif/software.                                #
#                                                                            #
# This file may be used for bona fide research purposes within the           #
# scientific community so long as proper attribution is given to the journal # 
# article from which it was obtained.                                        #
#                                                                            #
##############################################################################
data_global
_audit_creation_method     'PLATON <TABLE ACC> option'
_journal_date_recd_electronic     2014-04-08
_journal_date_accepted     2014-04-21
_journal_name_full     'Acta Crystallographica, Section E'
_journal_year     2014
_journal_volume     70
_journal_issue      5
_journal_page_first     o616
_journal_page_last     o616
_journal_paper_category     QO
_journal_paper_doi     10.1107/S160053681400899X
_journal_coeditor_code     HB7217
_publ_contact_author_name     'Dr P. Nagendra'
_publ_contact_author_address
;
Department of Chemistry,
BET Academy of Higher Education,
Bharathi College, Bharthi Nagara,
Mandya 571 422,
India
;
_publ_contact_author_email     'nagendra088@yahoo.co.in'
_publ_contact_author_fax     ?
_publ_contact_author_phone     '+91-9980566834'
_publ_section_title
;
2-Nitrobenzyl methanesulfonate
;
loop_
    _publ_author_name
    _publ_author_address
    'Venkatramu Anuradha'
;
Department of Physics,
Dr M. G. R. Educational and Research Institute
Maduravoyal, Chennai, India
;
    'Madan Kumar, S.'
;
Department of Studies in Physics,
University of Mysore,
Manasagangotri,
Mysore 570 006, India
;
    'Siddaraju, B. P.'
;
Department of Chemistry,
BET Academy of Higher Education,
Bharathi College, Bharthi Nagara,
Mandya 571 422, India
;
    'Lokanath, N. K.'
;
Department of Studies in Physics,
University of Mysore,
Manasagangotri,
Mysore 570 006, India
;
    'Nagendra, P.'
;
Department of Chemistry,
BET Academy of Higher Education,
Bharathi College, Bharthi Nagara,
Mandya 571 422, India
;
data_I
_database_code_depnum_ccdc_archive     'CCDC 998614'
_chemical_name_systematic
;
2-Nitrobenzyl methanesulfonate
;
_chemical_formula_moiety     'C8 H9 N O5 S'
_chemical_formula_sum     'C8 H9 N O5 S'
_chemical_formula_iupac     'C8 H9 N O5 S'
_chemical_formula_weight     231.23
_symmetry_cell_setting     monoclinic
_symmetry_space_group_name_H-M     'P 21/c'
_symmetry_space_group_name_Hall     '-P 2ybc'
loop_
    _symmetry_equiv_pos_site_id
    _symmetry_equiv_pos_as_xyz
    1 x,y,z
    2 -x,1/2+y,1/2-z
    3 -x,-y,-z
    4 x,1/2-y,1/2+z
_cell_length_a     12.414(3)
_cell_length_b     7.967(2)
_cell_length_c     10.994(3)
_cell_angle_alpha     90
_cell_angle_beta     112.235(11)
_cell_angle_gamma     90
_cell_volume     1006.5(5)
_cell_formula_units_Z     4
_cell_measurement_reflns_used     1663
_cell_measurement_theta_min     3.8
_cell_measurement_theta_max     64.5
_cell_measurement_temperature     296
_cell_special_details
;
;
_exptl_crystal_description     'block'
_exptl_crystal_colour     'red'
_exptl_crystal_size_max     0.23
_exptl_crystal_size_mid     0.22
_exptl_crystal_size_min     0.21
_exptl_crystal_size_rad     ?
_exptl_crystal_density_diffrn     1.526
_exptl_crystal_density_meas     ?
_exptl_crystal_density_method     'Not Measured'
_exptl_crystal_F_000     480
_exptl_absorpt_coefficient_mu     2.936
_exptl_absorpt_correction_type     multi-scan
_exptl_absorpt_process_details     '(SADABS; Bruker, 2013)'
_exptl_absorpt_correction_T_min     0.552
_exptl_absorpt_correction_T_max     0.578
_exptl_special_details
;
;
_diffrn_ambient_temperature     296
_diffrn_radiation_type     'CuK\a'
_diffrn_radiation_wavelength     1.54178
_diffrn_radiation_source     'Bruker MicroStar microfocus rotating anode'
_diffrn_radiation_monochromator     'Helios multilayer optics'
_diffrn_measurement_device_type     'Bruker X8 Proteum CCD'
_diffrn_measurement_method     '\f and \w scans'
_diffrn_detector_area_resol_mean     10.7
_diffrn_reflns_number     6524
_diffrn_reflns_av_R_equivalents     0.0465
_diffrn_reflns_av_sigmaI/netI     0.0357
_diffrn_reflns_theta_min     3.85
_diffrn_reflns_theta_max     64.51
_diffrn_reflns_theta_full     64.51
_diffrn_measured_fraction_theta_max     0.979
_diffrn_measured_fraction_theta_full     0.979
_diffrn_reflns_limit_h_min     -14
_diffrn_reflns_limit_h_max     13
_diffrn_reflns_limit_k_min     -8
_diffrn_reflns_limit_k_max     9
_diffrn_reflns_limit_l_min     -12
_diffrn_reflns_limit_l_max     9
_diffrn_reflns_reduction_process
;
;
_refine_special_details
;
Refinement on <i>F</i>^2^ for ALL reflections except those flagged by the user
for potential systematic errors. Weighted <i>R</i>-factors <i>wR</i> and all
goodnesses of fit <i>S</i> are based on <i>F</i>^2^, conventional
<i>R</i>-factors <i>R</i> are based on <i>F</i>, with <i>F</i> set to zero for
negative <i>F</i>^2^. The observed criterion of <i>F</i>^2^ > \s(<i>F</i>^2^)
is used only for calculating -<i>R</i>-factor-obs <i>etc</i>. and is not
relevant to the choice of reflections for refinement. <i>R</i>-factors based
on <i>F</i>^2^ are statistically about twice as large as those based on
<i>F</i>, and <i>R</i>-factors based on ALL data will be even larger.
;
_reflns_number_total     1663
_reflns_number_gt     1541
_reflns_threshold_expression     I>2\s(I)
_refine_ls_structure_factor_coef     Fsqd
_refine_ls_matrix_type     full
_refine_ls_R_factor_all     0.0475
_refine_ls_R_factor_gt     0.0452
_refine_ls_wR_factor_gt     0.1098
_refine_ls_wR_factor_ref     0.1117
_refine_ls_goodness_of_fit_ref     1.080
_refine_ls_restrained_S_all     1.080
_refine_ls_number_reflns     1663
_refine_ls_number_parameters     138
_refine_ls_number_restraints     0
_refine_ls_number_constraints     ?
_refine_ls_hydrogen_treatment     constr
_refine_ls_weighting_scheme     calc
_refine_ls_weighting_details
         'calc w=1/[\s^2^(Fo^2^)+(0.0554P)^2^+0.5912P] where P=(Fo^2^+2Fc^2^)/3'
_atom_sites_solution_hydrogens     geom
_atom_sites_solution_primary     direct
_atom_sites_solution_secondary     difmap
_refine_ls_shift/su_max     0.000
_refine_ls_shift/su_mean     0.000
_refine_diff_density_max     0.408
_refine_diff_density_min     -0.320
_refine_ls_extinction_method     'SHELXL97 (Sheldrick, 2008)'
_refine_ls_extinction_coef     0.0114(9)
_refine_ls_extinction_expression
                                  'FC^*^=KFC[1+0.001XFC^2^\L^3^/SIN(2\Q)]^-1/4^'
loop_
    _atom_type_symbol
    _atom_type_description
    _atom_type_scat_dispersion_real
    _atom_type_scat_dispersion_imag
    _atom_type_scat_source
    S S 0.3331 0.5567 'International Tables Vol C Tables 4.2.6.8 and 6.1.1.4'
    O O 0.0492 0.0322 'International Tables Vol C Tables 4.2.6.8 and 6.1.1.4'
    N N 0.0311 0.0180 'International Tables Vol C Tables 4.2.6.8 and 6.1.1.4'
    H H 0.0000 0.0000 'International Tables Vol C Tables 4.2.6.8 and 6.1.1.4'
    C C 0.0181 0.0091 'International Tables Vol C Tables 4.2.6.8 and 6.1.1.4'
_computing_data_collection     'APEX2 (Bruker, 2013)'
_computing_cell_refinement     'SAINT (Bruker, 2013)'
_computing_data_reduction     'SAINT (Bruker, 2013)'
_computing_structure_solution     'SHELXS97 (Sheldrick, 2008)'
_computing_structure_refinement     'SHELXL97 (Sheldrick, 2008)'
_computing_molecular_graphics     'Mercury (Macrae <i>et al.</i>, 2008)'
_computing_publication_material     'SHELXL97 (Sheldrick, 2008)'
loop_
    _atom_site_type_symbol
    _atom_site_label
    _atom_site_fract_x
    _atom_site_fract_y
    _atom_site_fract_z
    _atom_site_U_iso_or_equiv
    _atom_site_thermal_displace_type
    _atom_site_calc_flag
    _atom_site_refinement_flags
    _atom_site_occupancy
    S S1 0.08637(5) 0.25179(7) 0.06271(5) 0.0405(2) Uani . . 1.000
    O O1 0.43500(18) 0.3906(3) 0.69206(16) 0.0672(7) Uani . . 1.000
    O O2 0.36003(19) 0.2381(2) 0.52088(19) 0.0601(7) Uani . . 1.000
    O O3 0.16548(14) 0.3941(2) 0.15092(14) 0.0458(5) Uani . . 1.000
    O O4 0.05351(17) 0.3133(3) -0.06740(15) 0.0592(7) Uani . . 1.000
    O O5 0.14617(16) 0.0958(2) 0.09607(18) 0.0584(6) Uani . . 1.000
    N N1 0.38559(15) 0.3744(2) 0.57357(17) 0.0376(6) Uani . . 1.000
    C C1 0.35397(16) 0.5255(2) 0.49184(19) 0.0295(6) Uani . . 1.000
    C C2 0.3940(2) 0.6755(3) 0.5560(2) 0.0411(7) Uani . . 1.000
    C C3 0.3686(2) 0.8231(3) 0.4862(3) 0.0523(9) Uani . . 1.000
    C C4 0.3040(2) 0.8185(3) 0.3534(3) 0.0533(9) Uani . . 1.000
    C C5 0.2634(2) 0.6678(3) 0.2901(2) 0.0424(7) Uani . . 1.000
    C C6 0.28708(17) 0.5157(3) 0.35717(19) 0.0310(6) Uani . . 1.000
    C C7 0.2405(2) 0.3532(3) 0.2870(2) 0.0387(7) Uani . . 1.000
    C C8 -0.0341(2) 0.2504(3) 0.1059(3) 0.0526(9) Uani . . 1.000
    H H2 0.43780 0.67660 0.64580 0.0490 Uiso calc R 1.000
    H H3 0.39490 0.92490 0.52830 0.0630 Uiso calc R 1.000
    H H4 0.28730 0.91790 0.30560 0.0640 Uiso calc R 1.000
    H H5 0.21920 0.66820 0.20030 0.0510 Uiso calc R 1.000
    H H7A 0.30420 0.28170 0.28830 0.0460 Uiso calc R 1.000
    H H7B 0.19630 0.29430 0.32990 0.0460 Uiso calc R 1.000
    H H8A -0.01050 0.22110 0.19700 0.0790 Uiso calc R 1.000
    H H8B -0.08950 0.16960 0.05320 0.0790 Uiso calc R 1.000
    H H8C -0.06920 0.35980 0.09150 0.0790 Uiso calc R 1.000
loop_
    _atom_site_aniso_label
    _atom_site_aniso_U_11
    _atom_site_aniso_U_22
    _atom_site_aniso_U_33
    _atom_site_aniso_U_12
    _atom_site_aniso_U_13
    _atom_site_aniso_U_23
    S1 0.0457(4) 0.0446(4) 0.0265(3) -0.0009(2) 0.0083(3) -0.0091(2)
    O1 0.0821(13) 0.0607(13) 0.0332(10) 0.0016(10) -0.0071(9) 0.0119(8)
    O2 0.0803(13) 0.0282(9) 0.0564(12) 0.0036(8) 0.0083(10) 0.0025(7)
    O3 0.0555(10) 0.0432(9) 0.0289(8) -0.0069(7) 0.0050(7) -0.0037(7)
    O4 0.0670(11) 0.0806(14) 0.0262(9) -0.0037(10) 0.0134(8) -0.0061(8)
    O5 0.0595(11) 0.0463(11) 0.0559(11) 0.0051(8) 0.0065(9) -0.0161(8)
    N1 0.0376(9) 0.0337(10) 0.0345(10) 0.0023(7) 0.0056(8) 0.0053(8)
    C1 0.0322(10) 0.0256(10) 0.0298(10) 0.0008(8) 0.0106(8) 0.0013(8)
    C2 0.0463(12) 0.0365(12) 0.0349(12) -0.0059(10) 0.0090(10) -0.0070(9)
    C3 0.0668(16) 0.0272(12) 0.0591(16) -0.0085(11) 0.0197(13) -0.0070(11)
    C4 0.0712(16) 0.0295(12) 0.0571(16) -0.0019(11) 0.0220(13) 0.0121(11)
    C5 0.0531(13) 0.0382(13) 0.0325(11) -0.0006(10) 0.0123(10) 0.0058(9)
    C6 0.0339(10) 0.0299(11) 0.0303(10) -0.0002(8) 0.0135(9) -0.0014(8)
    C7 0.0465(12) 0.0361(12) 0.0279(11) -0.0004(9) 0.0079(9) -0.0034(8)
    C8 0.0529(15) 0.0635(18) 0.0402(14) -0.0060(11) 0.0163(12) -0.0060(11)
_geom_special_details
;
Bond distances, angles <i>etc</i>. have been calculated using the rounded
fractional coordinates. All su's are estimated from the variances of the
(full) variance-covariance matrix. The cell e.s.d.'s are taken into account in
the estimation of distances, angles and torsion angles
;
loop_
    _geom_bond_atom_site_label_1
    _geom_bond_atom_site_label_2
    _geom_bond_site_symmetry_1
    _geom_bond_site_symmetry_2
    _geom_bond_distance
    _geom_bond_publ_flag
    S1 O3 . . 1.5715(17) no
    S1 O4 . . 1.4181(18) no
    S1 O5 . . 1.4227(18) no
    S1 C8 . . 1.732(3) no
    O1 N1 . . 1.219(2) no
    O2 N1 . . 1.215(2) no
    O3 C7 . . 1.469(3) no
    N1 C1 . . 1.464(2) no
    C1 C2 . . 1.381(3) no
    C1 C6 . . 1.399(3) no
    C2 C3 . . 1.374(3) no
    C3 C4 . . 1.375(4) no
    C4 C5 . . 1.384(3) no
    C5 C6 . . 1.391(3) no
    C6 C7 . . 1.506(3) no
    C2 H2 . . 0.9300 no
    C3 H3 . . 0.9300 no
    C4 H4 . . 0.9300 no
    C5 H5 . . 0.9300 no
    C7 H7A . . 0.9700 no
    C7 H7B . . 0.9700 no
    C8 H8A . . 0.9600 no
    C8 H8B . . 0.9600 no
    C8 H8C . . 0.9600 no
loop_
    _geom_angle_atom_site_label_1
    _geom_angle_atom_site_label_2
    _geom_angle_atom_site_label_3
    _geom_angle_site_symmetry_1
    _geom_angle_site_symmetry_2
    _geom_angle_site_symmetry_3
    _geom_angle
    _geom_angle_publ_flag
    O3 S1 O4 . . . 104.31(11) no
    O3 S1 O5 . . . 109.14(10) no
    O3 S1 C8 . . . 103.78(11) no
    O4 S1 O5 . . . 119.00(13) no
    O4 S1 C8 . . . 109.28(14) no
    O5 S1 C8 . . . 110.13(12) no
    S1 O3 C7 . . . 118.41(14) no
    O1 N1 O2 . . . 122.6(2) no
    O1 N1 C1 . . . 118.59(18) no
    O2 N1 C1 . . . 118.77(17) no
    N1 C1 C2 . . . 115.91(17) no
    N1 C1 C6 . . . 121.17(17) no
    C2 C1 C6 . . . 122.93(18) no
    C1 C2 C3 . . . 119.6(2) no
    C2 C3 C4 . . . 119.3(2) no
    C3 C4 C5 . . . 120.8(2) no
    C4 C5 C6 . . . 121.7(2) no
    C1 C6 C5 . . . 115.73(19) no
    C1 C6 C7 . . . 123.31(19) no
    C5 C6 C7 . . . 120.95(18) no
    O3 C7 C6 . . . 107.68(18) no
    C1 C2 H2 . . . 120.00 no
    C3 C2 H2 . . . 120.00 no
    C2 C3 H3 . . . 120.00 no
    C4 C3 H3 . . . 120.00 no
    C3 C4 H4 . . . 120.00 no
    C5 C4 H4 . . . 120.00 no
    C4 C5 H5 . . . 119.00 no
    C6 C5 H5 . . . 119.00 no
    O3 C7 H7A . . . 110.00 no
    O3 C7 H7B . . . 110.00 no
    C6 C7 H7A . . . 110.00 no
    C6 C7 H7B . . . 110.00 no
    H7A C7 H7B . . . 108.00 no
    S1 C8 H8A . . . 109.00 no
    S1 C8 H8B . . . 110.00 no
    S1 C8 H8C . . . 110.00 no
    H8A C8 H8B . . . 109.00 no
    H8A C8 H8C . . . 109.00 no
    H8B C8 H8C . . . 109.00 no
loop_
    _geom_torsion_atom_site_label_1
    _geom_torsion_atom_site_label_2
    _geom_torsion_atom_site_label_3
    _geom_torsion_atom_site_label_4
    _geom_torsion_site_symmetry_1
    _geom_torsion_site_symmetry_2
    _geom_torsion_site_symmetry_3
    _geom_torsion_site_symmetry_4
    _geom_torsion
    _geom_torsion_publ_flag
    O4 S1 O3 C7 . . . . -163.22(18) no
    O5 S1 O3 C7 . . . . -35.1(2) no
    C8 S1 O3 C7 . . . . 82.36(19) no
    S1 O3 C7 C6 . . . . -168.44(15) no
    O1 N1 C1 C2 . . . . 6.4(3) no
    O2 N1 C1 C2 . . . . -174.7(2) no
    O2 N1 C1 C6 . . . . 5.4(3) no
    O1 N1 C1 C6 . . . . -173.6(2) no
    C6 C1 C2 C3 . . . . -0.4(4) no
    N1 C1 C6 C5 . . . . -179.6(2) no
    N1 C1 C2 C3 . . . . 179.7(2) no
    C2 C1 C6 C5 . . . . 0.5(3) no
    C2 C1 C6 C7 . . . . -178.4(2) no
    N1 C1 C6 C7 . . . . 1.5(3) no
    C1 C2 C3 C4 . . . . -0.2(4) no
    C2 C3 C4 C5 . . . . 0.8(4) no
    C3 C4 C5 C6 . . . . -0.7(4) no
    C4 C5 C6 C1 . . . . 0.1(4) no
    C4 C5 C6 C7 . . . . 179.0(2) no
    C1 C6 C7 O3 . . . . 174.4(2) no
    C5 C6 C7 O3 . . . . -4.4(3) no
loop_
    _geom_hbond_atom_site_label_D
    _geom_hbond_atom_site_label_H
    _geom_hbond_atom_site_label_A
    _geom_hbond_site_symmetry_A
    _geom_hbond_distance_DH
    _geom_hbond_distance_HA
    _geom_hbond_distance_DA
    _geom_hbond_angle_DHA
    _geom_hbond_publ_flag
    C2 H2 O1 2_656 0.93 2.54 3.266(3) 135 yes
    C3 H3 O2 1_565 0.93 2.53 3.335(3) 145 yes
    C7 H7B O4 4_555 0.97 2.58 3.539(3) 169 yes
    C8 H8A O4 4_555 0.96 2.42 3.374(4) 172 yes
_iucr_refine_instructions_details
;
TITL 6mar_2014 in P2(1)/c
CELL 1.54178 12.4138 7.9670 10.9943 90.000 112.235 90.000
ZERR 4.00 0.0033 0.0020 0.0026 0.000 0.011 0.000
LATT 1
SYMM -x, y+1/2, -z+1/2
SFAC  C   H   N   O   S
UNIT   32   36   4  20   4
L.S. 10
TEMP 23.0
SIZE 0.23 0.22 0.21
ACTA
BOND $H
FMAP 2
PLAN 20
WGHT    0.055400    0.591200
EXTI    0.011370
FVAR       0.18241
MOLE   1
S1    5    0.086370    0.251787    0.062708    11.00000    0.04568    0.04458 =
         0.02649   -0.00908    0.00832   -0.00094
C6    1    0.287082    0.515723    0.357174    11.00000    0.03389    0.02994 =
         0.03027   -0.00135    0.01350   -0.00017
N1    3    0.385590    0.374395    0.573572    11.00000    0.03757    0.03367 =
         0.03445    0.00533    0.00563    0.00230
C1    1    0.353975    0.525490    0.491842    11.00000    0.03219    0.02563 =
         0.02979    0.00133    0.01059    0.00077
O1    4    0.435001    0.390624    0.692062    11.00000    0.08213    0.06072 =
         0.03325    0.01193   -0.00710    0.00164
O3    4    0.165481    0.394115    0.150918    11.00000    0.05554    0.04319 =
         0.02887   -0.00367    0.00503   -0.00694
C7    1    0.240549    0.353237    0.286985    11.00000    0.04645    0.03607 =
         0.02789   -0.00339    0.00793   -0.00036
AFIX  23
H7A   2    0.304224    0.281730    0.288306    11.00000   -1.20000
H7B   2    0.196291    0.294319    0.329894    11.00000   -1.20000
AFIX   0
O2    4    0.360030    0.238065    0.520881    11.00000    0.08035    0.02815 =
         0.05643    0.00249    0.00834    0.00358
O4    4    0.053507    0.313286   -0.067401    11.00000    0.06702    0.08058 =
         0.02620   -0.00610    0.01340   -0.00365
C2    1    0.393997    0.675536    0.555970    11.00000    0.04629    0.03654 =
         0.03494   -0.00700    0.00900   -0.00588
AFIX  43
H2    2    0.437830    0.676649    0.645804    11.00000   -1.20000
AFIX   0
O5    4    0.146169    0.095808    0.096073    11.00000    0.05947    0.04631 =
         0.05593   -0.01608    0.00645    0.00514
C3    1    0.368644    0.823066    0.486219    11.00000    0.06678    0.02722 =
         0.05911   -0.00699    0.01970   -0.00848
AFIX  43
H3    2    0.394904    0.924920    0.528332    11.00000   -1.20000
AFIX   0
C5    1    0.263402    0.667801    0.290066    11.00000    0.05306    0.03824 =
         0.03249    0.00576    0.01227   -0.00058
AFIX  43
H5    2    0.219158    0.668224    0.200332    11.00000   -1.20000
AFIX   0
C4    1    0.304000    0.818472    0.353424    11.00000    0.07124    0.02945 =
         0.05707    0.01207    0.02200   -0.00192
AFIX  43
H4    2    0.287346    0.917913    0.305567    11.00000   -1.20000
AFIX   0
C8    1   -0.034121    0.250414    0.105933    11.00000    0.05289    0.06354 =
         0.04020   -0.00596    0.01628   -0.00598
AFIX 137
H8A   2   -0.010505    0.221127    0.197047    11.00000   -1.50000
H8B   2   -0.089459    0.169560    0.053194    11.00000   -1.50000
H8C   2   -0.069169    0.359793    0.091510    11.00000   -1.50000
MOLE   2
HKLF 4
REM  6mar_2014 in P2(1)/c
REM R1 =  0.0452 for   1541 Fo > 4sig(Fo)  and  0.0475 for all   1663 data
REM    138 parameters refined using      0 restraints
END
WGHT      0.0544      0.5991
REM Highest difference peak  0.408,  deepest hole -0.320,  1-sigma level  0.088
Q1    1   0.3360  0.2508  0.4214  11.00000  0.05    0.41
Q2    1   0.4249  0.2540  0.6469  11.00000  0.05    0.35
Q3    1   0.3327  0.5158  0.4212  11.00000  0.05    0.33
Q4    1   0.0649  0.2021 -0.0578  11.00000  0.05    0.28
Q5    1   0.0967  0.3920  0.0080  11.00000  0.05    0.28
Q6    1   0.4228  0.5356  0.6389  11.00000  0.05    0.26
Q7    1   0.3450  0.3721  0.4347  11.00000  0.05    0.26
Q8    1   0.0943  0.0966  0.0083  11.00000  0.05    0.26
Q9    1   0.1850 -0.0227  0.1927  11.00000  0.05    0.24
Q10   1   0.1163  0.0369  0.1375  11.00000  0.05    0.23
Q11   1   0.3171  0.8157  0.4277  11.00000  0.05    0.22
Q12   1   0.2022  0.5211  0.2328  11.00000  0.05    0.22
Q13   1   0.3157  0.3548  0.3586  11.00000  0.05    0.22
Q14   1   0.2352  0.9338  0.2545  11.00000  0.05    0.21
Q15   1   0.3778  0.7419  0.5142  11.00000  0.05    0.21
Q16   1   0.1653 -0.0701  0.1373  11.00000  0.05    0.20
Q17   1   0.3170  0.1029  0.4064  11.00000  0.05    0.20
Q18   1   0.5083  0.4966  0.7730  11.00000  0.05    0.19
Q19   1   0.3603  1.0474  0.4949  11.00000  0.05    0.19
Q20   1   0.3853  1.0656  0.5526  11.00000  0.05    0.19
;
