# Supplementary material for: 2-Nitro­benzyl methane­sulfonate
Source: Acta Crystallogr Sect E Struct Rep Online. 2014 Apr 30;70(Pt 5):o616. doi: 10.1107/S160053681400899X (PMC4011290; doi:10.1107/S160053681400899X)
Supplement: Supplementary file 2 [file e-70-0o616-Isup2.hkl]

# 
# h,k,l, Fc-squared, Fo-squared, sigma(Fo-squared) and status flag 
# 
data_I
_shelx_title ' 6mar_2014 in P2(1)/c' 
_shelx_refln_list_code          4 
_shelx_F_calc_maximum      198.16 
_exptl_crystal_F_000       480.00 
_reflns_d_resolution_high  0.8540 
 
loop_ 
 _symmetry_equiv_pos_as_xyz 
 'x, y, z' 
 '-x, y+1/2, -z+1/2' 
 '-x, -y, -z' 
 'x, -y-1/2, z-1/2' 
 
_cell_length_a    12.4138 
_cell_length_b     7.9670 
_cell_length_c    10.9943 
_cell_angle_alpha  90.000 
_cell_angle_beta  112.235 
_cell_angle_gamma  90.000 
 
_shelx_F_squared_multiplier     1.000 
 
loop_ 
 _refln_index_h 
 _refln_index_k 
 _refln_index_l 
 _refln_F_squared_calc 
 _refln_F_squared_meas 
 _refln_F_squared_sigma 
 _refln_observed_status 
   1   0   0      210.26      248.40      9.23 o 
   2   0   0      219.51      193.87      9.75 o 
   3   0   0     4651.69     5711.53    183.81 o 
   4   0   0     5759.15     6533.29    258.56 o 
   5   0   0        3.82        7.57      0.69 o 
   6   0   0     1000.36      980.79     44.48 o 
   7   0   0      212.84      208.00      5.12 o 
   8   0   0        3.95        9.85      1.50 o 
   9   0   0      544.44      602.06     16.07 o 
  10   0   0       22.71       25.25      2.55 o 
  11   0   0      223.05      223.08      8.00 o 
  12   0   0       21.48       24.87      1.80 o 
  13   0   0       76.15       59.22      2.74 o 
   1   1   0     2777.19     2834.98     65.57 o 
   2   1   0     6647.65     6543.55    160.80 o 
   3   1   0     6155.15     6265.89    142.97 o 
   4   1   0        3.09        3.31      0.36 o 
   6   1   0       28.11       21.58      1.03 o 
   7   1   0       93.17      100.51      2.04 o 
   8   1   0      585.71      623.53     11.23 o 
   9   1   0      186.27      188.71      3.90 o 
  10   1   0      181.09      178.87      4.15 o 
  11   1   0      197.39      197.00      5.09 o 
  12   1   0        3.72        3.31      0.65 o 
  13   1   0       18.27       13.68      1.49 o 
   0   2   0    13330.03    10276.84    489.12 o 
   1   2   0     2926.43     2727.49     60.78 o 
   2   2   0     2018.84     2133.34     48.76 o 
   3   2   0     1892.82     2045.50     46.77 o 
   4   2   0      278.38      240.01      6.15 o 
   5   2   0      172.36      126.05      6.60 o 
   6   2   0     1351.43     1272.85     29.09 o 
   7   2   0     1376.28     1329.55     23.96 o 
   8   2   0       22.18       27.08      1.09 o 
   9   2   0        1.92        3.60      0.57 o 
  10   2   0       68.42       73.23      1.92 o 
  11   2   0       48.60       45.31      1.52 o 
  12   2   0       66.48       62.76      4.01 o 
   1   3   0       42.45       38.85      1.39 o 
   2   3   0        3.30        8.95      0.52 o 
   3   3   0      240.26      221.66      6.93 o 
   4   3   0     4477.52     4149.62    283.02 o 
   5   3   0      119.48      138.82      4.21 o 
   6   3   0       44.71       59.70      1.93 o 
   7   3   0      326.88      294.79      5.68 o 
   8   3   0     1443.45     1425.99     25.76 o 
   9   3   0      369.76      373.83      7.79 o 
  10   3   0      181.04      182.17      4.53 o 
  11   3   0        8.88       10.70      1.01 o 
  12   3   0       54.46       52.59      3.61 o 
   0   4   0        6.97        7.37      1.35 o 
   1   4   0      950.09      799.96     26.26 o 
   2   4   0      425.14      409.58     26.45 o 
   3   4   0     1779.99     1848.59     39.69 o 
   4   4   0       33.92       32.06      1.23 o 
   5   4   0     1462.98     1339.52     30.44 o 
   6   4   0       90.47       85.29      2.44 o 
   7   4   0      828.07      825.56     18.30 o 
   8   4   0       65.41       66.63      2.20 o 
   9   4   0       60.44       57.31      2.06 o 
  10   4   0       80.33       77.65      3.17 o 
  11   4   0      187.58      177.23      5.31 o 
  12   4   0        4.99        4.51      1.20 o 
   1   5   0      266.60      235.61      7.84 o 
   2   5   0       93.26       88.10      2.42 o 
   3   5   0      549.56      550.10     12.11 o 
   4   5   0      405.63      413.76      8.54 o 
   5   5   0       19.58       15.18      0.89 o 
   6   5   0       58.11       52.54      1.93 o 
   7   5   0      207.57      203.51      5.06 o 
   8   5   0      227.55      214.43      5.88 o 
   9   5   0      194.63      184.33      6.54 o 
  10   5   0      103.70      111.17      6.17 o 
  11   5   0        5.72        4.43      0.90 o 
   0   6   0      121.93      123.55      7.23 o 
   1   6   0      801.35      870.13     29.19 o 
   2   6   0      551.95      575.86     17.16 o 
   3   6   0      406.31      409.87      9.27 o 
   4   6   0      468.01      472.97     10.65 o 
   5   6   0       69.53       67.52      2.23 o 
   6   6   0        2.59        5.30      0.92 o 
   7   6   0       39.71       40.98      2.05 o 
   8   6   0       53.77       54.81      2.01 o 
   9   6   0       29.09       28.07      2.86 o 
  10   6   0        2.08       -0.30      0.75 o 
   1   7   0     1921.58     2113.43     98.08 o 
   2   7   0       97.27      120.72      4.17 o 
   3   7   0      508.29      512.72     20.95 o 
   4   7   0       41.10       40.58      1.91 o 
   5   7   0      161.09      148.79      5.56 o 
   6   7   0        2.52        3.01      1.00 o 
   7   7   0      128.09      120.56      6.82 o 
   8   7   0       13.89       12.72      2.15 o 
   0   8   0      348.42      362.39     18.16 o 
   1   8   0       75.19       72.64      3.51 o 
   2   8   0       28.33       28.44      2.13 o 
   3   8   0        3.50        5.34      0.92 o 
   4   8   0       66.87       63.16      3.70 o 
   5   8   0       18.80       21.91      3.31 o 
   6   8   0       41.93       36.34      3.61 o 
   1   9   0       53.38       47.16      2.71 o 
   2   9   0        1.77        1.67      0.72 o 
   3   9   0       67.14       67.44      4.21 o 
 -13   1   1        2.20        2.05      0.53 o 
 -12   1   1       31.98       29.94      1.17 o 
 -11   1   1        9.10       11.57      0.81 o 
 -10   1   1       29.70       33.79      1.24 o 
  -9   1   1        9.22       11.98      0.69 o 
  -8   1   1      122.39      123.70      2.57 o 
  -7   1   1       75.81       68.49      1.80 o 
  -6   1   1       10.04        7.30      0.94 o 
  -5   1   1        7.86        5.93      0.43 o 
  -4   1   1      996.38     1085.61     24.98 o 
  -3   1   1     4409.00     4662.13    106.41 o 
  -2   1   1     1299.92     1153.94     26.38 o 
  -1   1   1     3218.25     3152.54     71.98 o 
   0   1   1     2298.39     2396.78     64.38 o 
   1   1   1      244.48      252.90      5.89 o 
   2   1   1      102.15       79.24      2.11 o 
   3   1   1     1875.77     1853.44     42.37 o 
   4   1   1       86.22       77.54      1.83 o 
   5   1   1       23.73       17.27      1.58 o 
   6   1   1       11.18       15.67      0.83 o 
   7   1   1       26.28       27.01      0.91 o 
   8   1   1      160.51      185.72      3.99 o 
   9   1   1        1.16        2.22      0.90 o 
  10   1   1       33.78       35.14      2.49 o 
  11   1   1        0.06        0.11      0.63 o 
  12   1   1        0.22        0.40      0.65 o 
 -13   2   1        0.95        0.86      0.72 o 
 -12   2   1        0.58        0.19      0.57 o 
 -11   2   1        4.84        4.12      0.58 o 
 -10   2   1       19.46       18.36      0.88 o 
  -9   2   1       22.20       23.15      1.44 o 
  -8   2   1        2.01        5.48      1.13 o 
  -7   2   1      338.16      334.78      6.41 o 
  -6   2   1       60.10       58.71      3.19 o 
  -5   2   1      257.41      210.52      9.93 o 
  -4   2   1       76.84       68.43      1.88 o 
  -3   2   1        0.17        1.35      0.21 o 
  -2   2   1     3363.22     3324.70     81.84 o 
  -1   2   1     1043.64     1058.83     24.33 o 
   0   2   1      180.28      190.23      5.31 o 
   1   2   1        1.23        6.29      0.49 o 
   2   2   1       81.35       85.46      2.35 o 
   3   2   1       76.83       56.39      1.62 o 
   4   2   1      301.97      259.95     11.43 o 
   5   2   1      141.13      151.85      4.08 o 
   6   2   1      399.76      411.26      7.66 o 
   7   2   1        1.93        3.82      0.91 o 
   8   2   1        1.58        3.30      0.72 o 
   9   2   1       12.71       14.28      1.17 o 
  10   2   1        0.01        0.41      0.65 o 
  11   2   1       26.03       27.08      2.17 o 
  12   2   1       34.19       31.65      1.28 o 
 -13   3   1        0.64        0.90      0.90 o 
 -12   3   1        0.78        1.62      0.55 o 
 -11   3   1        4.60        4.13      0.70 o 
 -10   3   1       42.47       43.85      1.78 o 
  -9   3   1       83.24       95.82      2.52 o 
  -8   3   1      263.41      266.43      5.70 o 
  -7   3   1      422.09      413.33      9.38 o 
  -6   3   1      441.42      449.48      8.68 o 
  -5   3   1      212.08      223.34      7.83 o 
  -4   3   1      160.04      156.08      7.87 o 
  -3   3   1       11.12        9.60      0.55 o 
  -2   3   1      353.22      338.73      7.99 o 
  -1   3   1      199.24      181.11      4.37 o 
   0   3   1      790.55      854.34     21.27 o 
   1   3   1      194.00      185.82      4.89 o 
   2   3   1     1020.11     1130.52     26.03 o 
   3   3   1     3251.96     3437.63    157.88 o 
   4   3   1      123.57      111.51      2.82 o 
   5   3   1      395.22      379.96      7.65 o 
   6   3   1       94.34      103.42      2.81 o 
   7   3   1       16.74       17.69      0.88 o 
   8   3   1        3.07        2.55      0.58 o 
   9   3   1       63.94       68.88      2.00 o 
  10   3   1       63.29       61.40      1.82 o 
  11   3   1      136.79      150.75      6.05 o 
  12   3   1       14.84       13.83      2.10 o 
 -12   4   1        5.84        2.28      0.90 o 
 -11   4   1        5.18        5.05      0.70 o 
 -10   4   1        3.70        4.46      0.73 o 
  -9   4   1       22.83       18.39      1.16 o 
  -8   4   1       66.18       69.60      2.32 o 
  -7   4   1       61.08       61.57      2.03 o 
  -6   4   1        5.52        6.14      0.62 o 
  -5   4   1      201.01      219.53      5.62 o 
  -4   4   1       18.65       13.44      1.15 o 
  -3   4   1      318.44      276.40      9.54 o 
  -2   4   1      396.59      385.82     15.28 o 
  -1   4   1      228.44      181.29      7.43 o 
   0   4   1      166.33      183.89     13.59 o 
   1   4   1      300.45      329.12     21.52 o 
   2   4   1      126.57      147.78      6.07 o 
   3   4   1      457.49      469.89      8.90 o 
   4   4   1       61.46       75.89      2.73 o 
   5   4   1       97.10       98.08      2.86 o 
   6   4   1        6.55       11.37      1.24 o 
   7   4   1        0.65        0.94      0.59 o 
   8   4   1       20.88       19.90      1.33 o 
   9   4   1        3.21        5.24      1.04 o 
  10   4   1       18.47       24.60      2.34 o 
  11   4   1        8.86        8.35      1.15 o 
 -11   5   1        5.29        4.76      0.94 o 
 -10   5   1        4.48        4.32      0.80 o 
  -9   5   1        0.54        0.84      0.69 o 
  -8   5   1        5.61        5.81      0.80 o 
  -7   5   1       89.54       86.78      2.60 o 
  -6   5   1       98.49       94.45      2.77 o 
  -5   5   1       51.69       53.20      1.86 o 
  -4   5   1      171.83      164.74      4.07 o 
  -3   5   1       37.47       33.36      1.52 o 
  -2   5   1        0.20        2.43      1.29 o 
  -1   5   1       82.24       80.90      2.79 o 
   0   5   1      274.65      269.48      7.80 o 
   1   5   1        8.75        8.14      0.69 o 
   2   5   1      403.95      393.86      8.90 o 
   3   5   1        3.00        3.72      0.58 o 
   4   5   1       27.65       28.08      1.18 o 
   5   5   1       46.17       44.96      1.63 o 
   6   5   1       19.91       23.52      1.27 o 
   7   5   1        7.03        5.74      0.82 o 
   8   5   1        1.56        2.13      0.78 o 
   9   5   1        4.63        5.95      0.91 o 
  10   5   1        4.29        3.06      0.72 o 
 -10   6   1       25.22       23.31      1.32 o 
  -9   6   1        8.33        9.77      1.00 o 
  -8   6   1        0.01        0.68      0.79 o 
  -7   6   1       37.40       37.13      1.86 o 
  -6   6   1       73.68       80.23      2.48 o 
  -5   6   1       16.32       20.20      1.22 o 
  -4   6   1      148.20      146.49      3.88 o 
  -3   6   1       89.06       90.99      2.67 o 
  -2   6   1      373.17      386.41     13.50 o 
  -1   6   1      625.11      655.14     22.19 o 
   0   6   1        1.24        3.39      0.78 o 
   1   6   1        6.42       11.45      1.96 o 
   2   6   1       16.40       14.45      1.07 o 
   3   6   1      254.62      261.07      6.17 o 
   4   6   1        4.39        3.91      0.68 o 
   5   6   1        0.76        0.43      0.70 o 
   6   6   1       30.37       28.38      1.48 o 
   7   6   1       10.66        8.30      0.96 o 
   8   6   1        3.47        3.85      0.74 o 
   9   6   1       25.04       21.56      1.58 o 
  -9   7   1       20.59       15.64      1.80 o 
  -8   7   1        0.42        1.97      0.88 o 
  -7   7   1        3.96        3.36      0.77 o 
  -6   7   1        0.97        1.40      0.77 o 
  -5   7   1       16.74       16.25      1.13 o 
  -4   7   1       48.08       50.18      3.13 o 
  -3   7   1      332.88      373.28     13.27 o 
  -2   7   1       18.30       17.15      2.10 o 
  -1   7   1      218.71      235.37      8.86 o 
   0   7   1      195.73      222.52      8.43 o 
   1   7   1        4.13        8.93      2.03 o 
   2   7   1        0.79        7.19      2.90 o 
   3   7   1        0.19        0.32      0.80 o 
   4   7   1        3.01        6.74      1.31 o 
   5   7   1       38.49       36.48      1.85 o 
   6   7   1       38.64       35.75      1.66 o 
   7   7   1       26.48       27.40      1.80 o 
   8   7   1        6.65        3.19      0.72 o 
  -7   8   1        0.31        0.00      0.90 o 
  -6   8   1        0.11       -1.16      1.65 o 
  -5   8   1        9.31        5.33      1.04 o 
  -4   8   1        0.04        0.00      0.85 o 
  -3   8   1        5.86        6.04      1.20 o 
  -2   8   1       21.61       28.59      2.26 o 
  -1   8   1       10.04       16.09      3.46 o 
   0   8   1        0.18       -0.17      1.50 o 
   1   8   1        0.02        0.73      1.50 o 
   2   8   1        5.19        5.31      1.44 o 
   3   8   1        1.28        2.70      0.74 o 
   4   8   1        5.51        4.19      1.00 o 
   5   8   1        7.01        8.41      0.83 o 
   6   8   1       18.28       14.73      1.50 o 
  -3   9   1        5.75        4.60      1.80 o 
  -2   9   1        1.96        3.51      0.94 o 
  -1   9   1        5.28        5.31      1.35 o 
   0   9   1        3.66        4.23      0.85 o 
   1   9   1        1.83        2.15      0.72 o 
   2   9   1        0.06       -0.60      1.20 o 
 -13   0   2      182.98      178.34      9.05 o 
 -12   0   2       16.22       16.68      1.24 o 
 -11   0   2        5.85       10.88      1.09 o 
 -10   0   2       81.01       84.48      2.89 o 
  -9   0   2      398.20      422.60     11.42 o 
  -8   0   2        3.89        4.09      0.69 o 
  -7   0   2     6795.31     7925.52    203.61 o 
  -6   0   2       23.25       17.91      3.76 o 
  -5   0   2     2917.28     2975.91    195.54 o 
  -4   0   2    39267.27    55427.22   3709.46 o 
  -3   0   2    27750.86    36872.04   1633.73 o 
  -2   0   2     9758.46    11515.54    370.59 o 
  -1   0   2     1404.36     1570.04     50.83 o 
   0   0   2     7784.59     6536.88    210.19 o 
   1   0   2       72.65       59.51      2.07 o 
   3   0   2      576.47      573.56     35.60 o 
   4   0   2      702.00      603.12     37.77 o 
   5   0   2     1542.65     1482.97     43.15 o 
   6   0   2        4.59        4.55      1.20 o 
   7   0   2      570.63      619.77     20.95 o 
   8   0   2      289.23      334.48     11.74 o 
   9   0   2        6.33        4.51      1.50 o 
  10   0   2      236.90      244.33     12.38 o 
  11   0   2      260.20      263.06      9.68 o 
  12   0   2        8.31        6.28      1.95 o 
 -13   1   2       10.16        7.44      0.73 o 
 -12   1   2       13.09       10.61      0.82 o 
 -11   1   2      245.78      248.36      5.01 o 
 -10   1   2      365.68      404.43      8.85 o 
  -9   1   2       46.64       50.78      1.46 o 
  -8   1   2       93.43       90.37      2.09 o 
  -7   1   2      152.51      165.06      3.69 o 
  -6   1   2        1.12        2.44      0.72 o 
  -5   1   2      984.16      863.33     23.13 o 
  -4   1   2     8342.20     8439.93    192.84 o 
  -3   1   2      618.74      596.38     13.79 o 
  -2   1   2     1319.83     1343.34     30.77 o 
  -1   1   2       31.17       19.02      0.55 o 
   0   1   2    11756.31     9178.00    267.76 o 
   1   1   2     2875.71     2907.72     66.05 o 
   2   1   2     1410.83     1468.00     47.43 o 
   3   1   2      631.36      551.97     13.51 o 
   4   1   2      353.15      349.72     11.32 o 
   5   1   2      186.25      169.34      4.04 o 
   6   1   2       10.07       13.28      0.62 o 
   7   1   2       25.49       24.82      1.07 o 
   8   1   2      240.27      251.91      5.43 o 
   9   1   2      123.86      127.32      3.70 o 
  10   1   2       49.88       50.87      2.36 o 
  11   1   2       56.28       57.26      2.40 o 
  12   1   2       52.10       43.82      1.95 o 
 -13   2   2       71.06       64.01      2.74 o 
 -12   2   2       50.69       55.71      2.21 o 
 -11   2   2       75.47       81.30      2.58 o 
 -10   2   2       33.91       31.74      1.28 o 
  -9   2   2      640.47      693.35     13.66 o 
  -8   2   2      759.42      747.18     15.33 o 
  -7   2   2     2208.46     2251.86     41.32 o 
  -6   2   2     1143.14     1097.91     29.15 o 
  -5   2   2      148.60      100.64      4.09 o 
  -4   2   2      487.93      464.54     12.62 o 
  -3   2   2      893.54      864.47     21.76 o 
  -2   2   2      960.15      935.44     24.87 o 
  -1   2   2      718.76      726.93     18.12 o 
   0   2   2     3444.02     3552.75     87.23 o 
   1   2   2      246.12      275.99      6.97 o 
   2   2   2     1675.36     1756.07     40.16 o 
   3   2   2        1.83        2.65      0.51 o 
   4   2   2     1846.98     1652.27     61.02 o 
   5   2   2       99.19      100.53      1.88 o 
   6   2   2      125.26      140.98      2.95 o 
   7   2   2       11.34        9.43      0.56 o 
   8   2   2      118.56      114.38      2.60 o 
   9   2   2      141.01      143.66      3.87 o 
  10   2   2      393.38      404.45      9.96 o 
  11   2   2       30.53       31.16      1.69 o 
  12   2   2        0.12        0.60      1.20 o 
 -13   3   2        9.60       11.72      0.80 o 
 -12   3   2        0.18       -0.20      0.65 o 
 -11   3   2      274.80      276.52     10.01 o 
 -10   3   2      277.22      279.83      6.67 o 
  -9   3   2      407.61      424.01      9.71 o 
  -8   3   2      347.94      348.51      8.53 o 
  -7   3   2      504.08      510.09     13.63 o 
  -6   3   2      774.44      757.92     18.26 o 
  -5   3   2     1052.82      933.08     43.26 o 
  -4   3   2       12.01        9.32      0.97 o 
  -3   3   2        3.98        3.31      1.20 o 
  -2   3   2      397.94      467.82     10.98 o 
  -1   3   2       71.85       95.38      2.48 o 
   0   3   2      255.59      298.84      6.66 o 
   1   3   2     3175.37     2969.26     77.39 o 
   2   3   2      554.44      549.65     25.95 o 
   3   3   2     3824.10     3536.39    289.46 o 
   4   3   2      754.13      756.53     13.09 o 
   5   3   2      197.55      172.61      3.61 o 
   6   3   2      316.08      299.78      6.25 o 
   7   3   2      751.59      699.11     14.03 o 
   8   3   2      440.21      465.72      9.50 o 
   9   3   2        3.32        3.73      0.86 o 
  10   3   2        3.39        3.70      0.71 o 
  11   3   2        4.67        8.78      1.05 o 
 -12   4   2      132.91      121.85      3.70 o 
 -11   4   2       23.73       27.27      1.48 o 
 -10   4   2       60.86       62.30      2.37 o 
  -9   4   2        5.48        6.02      0.88 o 
  -8   4   2     1091.10     1134.75     27.74 o 
  -7   4   2     1216.08     1257.25     28.85 o 
  -6   4   2      209.32      180.80      4.63 o 
  -5   4   2        3.85        7.81      0.70 o 
  -4   4   2      486.39      448.89     10.56 o 
  -3   4   2       53.34       85.33      8.28 o 
  -2   4   2      243.12      232.75      7.38 o 
   0   4   2     2497.98     2481.37    154.50 o 
   1   4   2      557.39      556.32     14.05 o 
   2   4   2      139.51      150.67      3.75 o 
   3   4   2       15.61       24.09      1.15 o 
   4   4   2     1173.61     1118.69     24.87 o 
   5   4   2      543.44      547.47     12.14 o 
   6   4   2      184.33      186.56      4.70 o 
   7   4   2        2.80        8.01      0.87 o 
   8   4   2      498.81      473.30      9.70 o 
   9   4   2      268.40      275.60      7.39 o 
  10   4   2        2.93       18.63      2.70 o 
  11   4   2      182.01      155.81      9.06 o 
 -11   5   2       27.28       28.17      2.17 o 
 -10   5   2       48.41       43.62      1.95 o 
  -9   5   2       97.98      100.55      3.32 o 
  -8   5   2      112.98      116.23      3.65 o 
  -7   5   2        1.35        2.85      1.61 o 
  -6   5   2      269.40      297.22      7.39 o 
  -5   5   2      174.28      175.41      4.59 o 
  -4   5   2      132.42      130.72      4.79 o 
  -3   5   2      264.73      242.55      8.66 o 
  -2   5   2       47.98       59.43      2.08 o 
  -1   5   2       69.52       68.99      2.13 o 
   0   5   2      555.18      601.44     14.06 o 
   1   5   2     1622.23     1616.42     34.64 o 
   2   5   2      361.14      367.27      7.65 o 
   3   5   2      451.89      457.85      9.61 o 
   4   5   2       12.18       16.27      0.97 o 
   5   5   2       80.31       79.30      2.68 o 
   6   5   2       95.12       88.15      3.00 o 
   7   5   2      345.61      340.03      8.99 o 
   8   5   2      175.13      188.20      6.36 o 
   9   5   2       31.44       35.48      1.71 o 
  10   5   2        2.38        2.84      0.94 o 
 -10   6   2       31.40       30.87      1.89 o 
  -9   6   2       16.61       18.23      2.09 o 
  -8   6   2        9.99       10.54      1.78 o 
  -7   6   2       52.97       48.15      2.20 o 
  -6   6   2      641.87      648.30     17.64 o 
  -5   6   2      283.41      270.36      6.42 o 
  -4   6   2      288.32      306.86      8.42 o 
  -3   6   2       31.55       38.50      2.55 o 
  -2   6   2       92.41      101.97      5.87 o 
  -1   6   2     2150.26     2217.11     50.55 o 
   0   6   2      232.29      251.78      6.33 o 
   1   6   2      188.28      207.72      5.42 o 
   2   6   2      460.62      455.77     10.22 o 
   3   6   2       74.65       86.57      4.75 o 
   4   6   2       66.60       71.49      2.59 o 
   5   6   2      235.20      217.78      7.27 o 
   6   6   2        0.37        0.84      0.65 o 
   7   6   2        1.07        2.38      0.74 o 
   8   6   2        8.04        8.12      1.06 o 
   9   6   2       49.89       43.93      3.31 o 
  -9   7   2       12.12       11.55      1.95 o 
  -8   7   2      117.00      100.57      4.25 o 
  -7   7   2       17.63       15.72      1.41 o 
  -6   7   2      326.44      327.94     12.53 o 
  -5   7   2      381.50      404.32     20.72 o 
  -4   7   2      670.60      730.67     24.67 o 
  -3   7   2      926.82     1001.63     37.37 o 
  -2   7   2      474.39      544.03     18.67 o 
  -1   7   2        0.56        2.14      0.92 o 
   0   7   2      651.37      673.68     15.90 o 
   1   7   2      731.42      767.87     18.02 o 
   2   7   2       70.15       78.19      2.55 o 
   3   7   2      110.49       99.97      3.47 o 
   4   7   2       49.12       39.07      1.99 o 
   5   7   2       53.99       49.95      2.12 o 
   6   7   2       22.93       17.99      1.49 o 
   7   7   2      226.58      209.52     11.63 o 
  -7   8   2       61.40       58.69      4.21 o 
  -6   8   2        9.15        8.16      0.92 o 
  -5   8   2       84.72       81.84      3.72 o 
  -4   8   2        0.85        0.30      0.94 o 
  -3   8   2      184.42      201.24      7.57 o 
  -2   8   2       30.95       29.77      2.34 o 
  -1   8   2      252.90      271.32      9.83 o 
   0   8   2       76.29       72.38      4.72 o 
   1   8   2       16.33       12.47      2.02 o 
   2   8   2        9.41       10.09      1.95 o 
   3   8   2       51.26       41.95      2.37 o 
   4   8   2       89.66       79.12      2.66 o 
   5   8   2       48.68       42.94      2.13 o 
  -3   9   2       26.71       24.02      2.86 o 
  -2   9   2       28.35       28.87      1.91 o 
  -1   9   2        0.21       -0.75      0.75 o 
   0   9   2       63.82       59.60      3.91 o 
   1   9   2       35.91       25.87      2.41 o 
 -14   1   3        0.59        0.90      0.64 o 
 -13   1   3        1.86        2.18      0.60 o 
 -12   1   3       12.96       15.40      0.97 o 
 -11   1   3        1.81        3.78      0.64 o 
 -10   1   3       10.31       12.81      1.04 o 
  -9   1   3       67.99       71.39      1.82 o 
  -8   1   3       66.15       77.82      1.88 o 
  -7   1   3      673.33      766.74     15.69 o 
  -6   1   3     1664.76     1582.72     61.61 o 
  -5   1   3       17.18       25.57      0.92 o 
  -4   1   3      676.42      670.76     15.57 o 
  -3   1   3      109.32      130.17      3.24 o 
  -2   1   3        7.76       13.34      0.50 o 
  -1   1   3     1873.49     1814.38     41.54 o 
   0   1   3      178.57      202.55      5.52 o 
   1   1   3      207.86      206.96      5.12 o 
   2   1   3      175.46      182.10      4.94 o 
   3   1   3      155.65      150.10      7.47 o 
   4   1   3      385.09      375.61      7.84 o 
   5   1   3      101.02      121.74      2.80 o 
   6   1   3      100.57      103.14      2.55 o 
   7   1   3        0.07        1.12      0.58 o 
   8   1   3       15.97       18.97      1.05 o 
   9   1   3       61.46       68.02      2.41 o 
  10   1   3        0.57        1.84      0.83 o 
  11   1   3        0.02        0.86      0.60 o 
 -14   2   3        0.01        0.00      0.90 o 
 -13   2   3        8.18        7.96      0.80 o 
 -12   2   3       33.85       35.17      1.77 o 
 -11   2   3       38.98       39.55      1.62 o 
 -10   2   3       28.75       32.58      1.38 o 
  -9   2   3       96.51      109.02      3.08 o 
  -8   2   3        0.30        0.30      0.54 o 
  -7   2   3       49.22       53.43      1.61 o 
  -6   2   3       12.85       16.86      1.64 o 
  -5   2   3      603.43      466.51     19.38 o 
  -4   2   3       17.98       18.53      0.82 o 
  -3   2   3       67.88       59.00      1.64 o 
  -2   2   3      295.73      281.35      7.18 o 
  -1   2   3     1033.89     1069.45     28.44 o 
   0   2   3      362.90      353.88      8.29 o 
   1   2   3      406.31      416.94      9.15 o 
   2   2   3      339.89      312.27      9.22 o 
   3   2   3      157.26      182.92     12.68 o 
   4   2   3      135.56      132.39      2.69 o 
   5   2   3      245.44      231.04      3.98 o 
   6   2   3       29.37       30.49      1.03 o 
   7   2   3       10.94       14.21      1.12 o 
   8   2   3      157.45      163.80      4.24 o 
   9   2   3        0.21        0.78      0.89 o 
  10   2   3      122.54      123.29      4.09 o 
  11   2   3       10.85        9.68      1.04 o 
 -13   3   3       12.94       10.21      1.56 o 
 -12   3   3       74.90       80.00      2.82 o 
 -11   3   3        4.33        4.17      0.80 o 
 -10   3   3       95.41      100.96      3.30 o 
  -9   3   3       16.53       19.93      1.75 o 
  -8   3   3        0.01        0.35      0.63 o 
  -7   3   3       72.48       72.80      2.32 o 
  -6   3   3      427.18      392.26      9.33 o 
  -5   3   3        0.78        0.90      0.64 o 
  -4   3   3      370.05      378.05     24.29 o 
  -3   3   3       11.36       10.57      0.97 o 
  -2   3   3      589.78      637.61     18.68 o 
  -1   3   3     3021.66     3242.46    132.03 o 
   0   3   3      341.95      351.35     11.59 o 
   1   3   3      994.50     1069.12     39.70 o 
   2   3   3       14.21       18.33      1.49 o 
   3   3   3      173.00      156.75      5.44 o 
   4   3   3       47.40       47.51      1.22 o 
   5   3   3      257.81      244.82      4.26 o 
   6   3   3       15.75       18.47      0.88 o 
   7   3   3      492.14      508.99      9.61 o 
   8   3   3      252.51      259.99      6.29 o 
   9   3   3      122.48      125.85      3.76 o 
  10   3   3      226.75      215.51      5.52 o 
  11   3   3       27.40       20.45      2.41 o 
 -12   4   3       26.56       22.18      1.32 o 
 -11   4   3        2.21        1.27      0.76 o 
 -10   4   3        8.86        8.09      0.97 o 
  -9   4   3       41.71       45.39      2.03 o 
  -8   4   3       11.62       10.28      0.97 o 
  -7   4   3        8.74        5.84      0.73 o 
  -6   4   3       36.29       42.28      1.72 o 
  -5   4   3       10.41       11.06      0.86 o 
  -4   4   3      346.78      323.95      7.72 o 
  -3   4   3       54.76       62.29      1.88 o 
  -2   4   3      628.00      592.29     13.77 o 
  -1   4   3      472.38      455.22     10.04 o 
   0   4   3      127.16      159.35      4.96 o 
   1   4   3       20.18       28.20      1.28 o 
   2   4   3       11.95       10.55      1.21 o 
   3   4   3        9.58        7.93      1.33 o 
   4   4   3       20.02       24.29      1.05 o 
   5   4   3        3.74        3.95      0.58 o 
   6   4   3        0.09        3.64      2.33 o 
   7   4   3       74.30       77.58      2.41 o 
   8   4   3      101.18      102.10      2.87 o 
   9   4   3       90.65       88.95      3.13 o 
  10   4   3        7.23        4.62      1.50 o 
 -12   5   3        1.12        0.67      0.48 o 
 -11   5   3       37.46       35.33      1.72 o 
 -10   5   3        0.03        0.76      0.71 o 
  -9   5   3       38.91       39.37      1.96 o 
  -8   5   3        3.34        4.76      0.82 o 
  -7   5   3       20.04       20.37      1.31 o 
  -6   5   3        2.93        3.21      0.82 o 
  -5   5   3      200.13      193.55      5.80 o 
  -4   5   3       10.18       12.10      1.37 o 
  -3   5   3       20.70       22.37      1.16 o 
  -2   5   3       31.47       31.98      1.54 o 
  -1   5   3      207.37      208.15      5.24 o 
   0   5   3       99.59       95.37      2.77 o 
   1   5   3      112.40      114.13      2.98 o 
   2   5   3      136.40      144.08      3.41 o 
   3   5   3        0.33        0.01      0.44 o 
   4   5   3        4.44        3.23      0.56 o 
   5   5   3      100.67      106.27      2.94 o 
   6   5   3       29.35       28.84      1.97 o 
   7   5   3        6.52        6.06      0.83 o 
   8   5   3        1.30        1.13      0.64 o 
   9   5   3      101.37       93.34      4.03 o 
 -11   6   3        0.75        0.00      0.90 o 
 -10   6   3       17.01       16.32      1.37 o 
  -9   6   3       10.74       11.14      1.07 o 
  -8   6   3      120.65      118.37      3.30 o 
  -7   6   3       43.31       45.53      1.97 o 
  -6   6   3       66.53       72.18      3.10 o 
  -5   6   3      398.77      411.10     14.36 o 
  -4   6   3      162.07      166.59      6.50 o 
  -3   6   3       12.73       14.07      1.21 o 
  -2   6   3       33.75       36.69      1.68 o 
  -1   6   3      184.44      175.66      5.33 o 
   0   6   3       51.59       60.40      2.16 o 
   1   6   3        9.20       12.96      1.01 o 
   2   6   3        4.31        2.23      0.70 o 
   3   6   3       29.47       28.46      1.51 o 
   4   6   3        2.51        3.36      0.80 o 
   5   6   3       46.09       44.08      2.18 o 
   6   6   3       15.64       12.86      1.83 o 
   7   6   3        1.74       -0.15      0.64 o 
   8   6   3       16.31       11.06      2.10 o 
  -9   7   3        8.18        6.81      1.00 o 
  -8   7   3        0.41        0.73      0.94 o 
  -7   7   3      144.39      143.47      4.69 o 
  -6   7   3       72.87       83.11      3.93 o 
  -5   7   3       29.65       34.42      2.53 o 
  -4   7   3      150.86      149.97      6.07 o 
  -3   7   3        1.25        1.95      1.06 o 
  -2   7   3        0.00        0.02      0.80 o 
  -1   7   3       32.84       34.90      1.68 o 
   0   7   3        2.67        2.55      0.82 o 
   1   7   3       20.75       28.20      1.54 o 
   2   7   3      138.90      123.53      3.99 o 
   3   7   3        2.59        1.72      0.74 o 
   4   7   3       49.92       51.14      3.31 o 
   5   7   3        0.54        1.59      0.72 o 
   6   7   3        1.67        3.13      0.72 o 
   7   7   3        0.06       -0.30      0.90 o 
  -7   8   3        2.77        2.40      1.50 o 
  -6   8   3        5.77        2.89      1.35 o 
  -5   8   3       11.03       13.41      1.65 o 
  -4   8   3        0.43        0.93      0.94 o 
  -3   8   3        0.24        1.20      0.94 o 
  -2   8   3        9.25       16.28      1.58 o 
  -1   8   3        3.17        0.56      0.91 o 
   0   8   3        1.09       -0.48      0.82 o 
   1   8   3        0.26        1.97      0.94 o 
   2   8   3        4.47        5.36      0.84 o 
   3   8   3        7.35        9.46      0.95 o 
   4   8   3       35.19       26.66      1.49 o 
  -2   9   3        1.48        0.00      0.90 o 
  -1   9   3        8.08       10.52      1.50 o 
 -14   0   4      119.33      105.70      3.82 o 
 -13   0   4       29.27       35.73      2.01 o 
 -12   0   4        0.10        1.80      0.85 o 
 -11   0   4      224.13      257.45      8.96 o 
 -10   0   4      826.40      892.15     28.72 o 
  -9   0   4        3.26        5.18      1.06 o 
  -8   0   4      123.11      175.90     11.98 o 
  -7   0   4     9282.05    10754.67    277.50 o 
  -5   0   4       20.10       19.65      1.80 o 
  -4   0   4      279.24      243.96      9.53 o 
  -3   0   4     1451.53     1306.26     37.85 o 
  -2   0   4      133.59      146.07      4.47 o 
  -1   0   4       99.51       78.16      3.09 o 
   0   0   4      123.87      140.72      4.82 o 
   1   0   4    10685.84     9103.83    613.48 o 
   2   0   4       10.47        9.32      1.80 o 
   3   0   4      549.61      547.04     16.43 o 
   4   0   4     1255.44     1262.71     44.14 o 
   5   0   4      259.30      240.76     12.73 o 
   6   0   4       36.79       41.11      2.22 o 
   7   0   4      177.33      176.43      6.72 o 
   8   0   4      597.45      657.66     18.79 o 
   9   0   4      388.20      435.43     15.57 o 
  10   0   4       67.10       64.95      3.76 o 
 -14   1   4        1.91        2.13      0.63 o 
 -13   1   4       78.32       81.72      2.33 o 
 -12   1   4       73.25       78.79      2.82 o 
 -11   1   4      108.24      125.29      3.65 o 
 -10   1   4        1.14        1.92      0.66 o 
  -9   1   4      176.16      171.01      3.96 o 
  -8   1   4      220.53      244.74      5.40 o 
  -7   1   4     1858.06     1971.09     36.35 o 
  -5   1   4     1673.13     1636.41     95.43 o 
  -4   1   4     4091.95     3852.51     82.66 o 
  -3   1   4        5.27        2.91      0.51 o 
  -2   1   4      485.63      406.64      8.93 o 
  -1   1   4     1178.57     1125.44     22.90 o 
   0   1   4      698.49      501.77     12.40 o 
   1   1   4      733.85      625.58     15.12 o 
   2   1   4      162.48      144.21      5.87 o 
   3   1   4       19.48       29.22      0.98 o 
   4   1   4       93.00       80.51      2.01 o 
   5   1   4       62.90       58.16      1.91 o 
   6   1   4      139.23      151.39      3.30 o 
   7   1   4      390.59      414.66      8.79 o 
   8   1   4        4.31        7.67      0.83 o 
   9   1   4       39.17       42.01      1.73 o 
  10   1   4      156.84      158.82      4.37 o 
 -14   2   4       93.80       81.37      2.55 o 
 -13   2   4      172.40      168.02      4.93 o 
 -12   2   4        3.53        5.85      0.83 o 
 -11   2   4        2.29        2.51      0.64 o 
 -10   2   4      113.66      115.41      3.31 o 
  -9   2   4      651.39      694.82     14.40 o 
  -8   2   4      288.87      295.62      6.43 o 
  -7   2   4      359.45      359.47      6.98 o 
  -6   2   4       56.51       59.71      1.88 o 
  -5   2   4       24.59       29.17      2.71 o 
  -4   2   4        6.36       20.74      2.10 o 
  -3   2   4      506.02      421.04     13.89 o 
  -2   2   4      350.32      349.63      8.79 o 
  -1   2   4      427.80      409.96     10.13 o 
   0   2   4      258.89      246.26      8.39 o 
   1   2   4     1648.35     1575.77     69.42 o 
   2   2   4      600.10      579.89     42.60 o 
   3   2   4      757.35      682.05     12.76 o 
   4   2   4      382.50      368.51      6.17 o 
   5   2   4        7.25       14.00      1.26 o 
   6   2   4        2.20        1.65      0.50 o 
   7   2   4      481.83      501.31     10.57 o 
   8   2   4      504.24      536.78     12.34 o 
   9   2   4       50.21       55.94      2.50 o 
  10   2   4      122.73      121.57      3.65 o 
 -13   3   4        5.17        3.28      0.86 o 
 -12   3   4      100.36      102.64      3.49 o 
 -11   3   4      330.44      346.08      8.99 o 
 -10   3   4       80.09      100.70      3.47 o 
  -9   3   4       17.34       15.95      1.32 o 
  -8   3   4      545.95      566.05     13.40 o 
  -7   3   4      539.85      537.72     12.73 o 
  -6   3   4      846.40      792.03     14.86 o 
  -5   3   4       15.38       17.79      1.58 o 
  -4   3   4      145.02      126.35      6.56 o 
  -3   3   4      492.95      451.73     29.24 o 
  -2   3   4      195.56      197.90      9.40 o 
  -1   3   4      185.66      175.57      8.61 o 
   0   3   4     1486.72     1312.04    114.07 o 
   1   3   4     1719.61     1610.88     36.82 o 
   2   3   4      477.45      449.59     13.73 o 
   3   3   4       69.44       59.22      1.49 o 
   4   3   4      124.88      113.02      2.33 o 
   5   3   4     1218.13     1189.85     20.70 o 
   6   3   4      117.76      117.60      2.62 o 
   7   3   4        5.39        8.55      0.86 o 
   8   3   4       61.34       60.12      2.07 o 
   9   3   4      157.25      154.93      4.92 o 
  10   3   4       15.10       13.53      2.10 o 
 -13   4   4       14.34       15.52      1.15 o 
 -12   4   4      100.39      102.78      3.30 o 
 -11   4   4        8.53        6.83      0.88 o 
 -10   4   4      238.47      243.94      6.66 o 
  -9   4   4      484.92      521.33     12.47 o 
  -8   4   4      286.62      302.25      7.59 o 
  -7   4   4       36.08       44.15      1.91 o 
  -6   4   4       35.19       38.93      1.72 o 
  -5   4   4      298.39      333.30      8.05 o 
  -4   4   4      241.52      254.57      6.19 o 
  -3   4   4      568.69      515.57     14.13 o 
  -2   4   4      360.70      391.41      9.27 o 
  -1   4   4       19.35       13.44      1.04 o 
   0   4   4      178.01      164.27      4.52 o 
   1   4   4      283.78      276.46      6.56 o 
   2   4   4      447.46      466.90     10.74 o 
   3   4   4      900.76      914.97     18.52 o 
   4   4   4     1403.18     1465.26     29.35 o 
   5   4   4        3.52        5.72      0.66 o 
   6   4   4      479.84      464.76     10.55 o 
   7   4   4       34.90       36.79      1.83 o 
   8   4   4      247.67      250.30      6.81 o 
   9   4   4      227.34      212.41     11.48 o 
 -12   5   4       28.58       20.03      3.01 o 
 -11   5   4       28.02       27.07      1.77 o 
 -10   5   4       91.72      100.80      3.25 o 
  -9   5   4        5.67        6.99      0.94 o 
  -8   5   4      225.54      232.32      6.07 o 
  -7   5   4      124.90      136.85      6.76 o 
  -6   5   4      518.29      571.95     19.55 o 
  -5   5   4      352.14      336.57      8.24 o 
  -4   5   4      277.97      272.00      6.72 o 
  -3   5   4        7.46        5.72      0.73 o 
  -2   5   4      501.51      518.22     12.22 o 
  -1   5   4      197.44      220.09      5.54 o 
   0   5   4      912.99      911.37     25.89 o 
   1   5   4      565.46      622.35     15.73 o 
   2   5   4       67.82       81.87      2.47 o 
   3   5   4       69.01       73.18      2.09 o 
   4   5   4       66.46       56.85      1.76 o 
   5   5   4      202.47      203.88      5.02 o 
   6   5   4       68.76       67.90      2.41 o 
   7   5   4       50.46       53.92      2.21 o 
   8   5   4        7.49        8.56      1.22 o 
 -11   6   4       11.41        6.94      1.35 o 
 -10   6   4        4.87        4.91      0.94 o 
  -9   6   4       49.90       44.16      2.08 o 
  -8   6   4      625.63      613.05     27.60 o 
  -7   6   4        1.22        0.66      0.82 o 
  -6   6   4        0.16       -0.23      0.94 o 
  -5   6   4      139.11      147.95      6.07 o 
  -4   6   4      528.42      551.44     13.13 o 
  -3   6   4     1111.08     1143.07     26.38 o 
  -2   6   4      411.35      435.84     10.48 o 
  -1   6   4       46.51       42.89      1.81 o 
   0   6   4       68.16       69.46      2.66 o 
   1   6   4       93.57      111.82      6.58 o 
   2   6   4      391.11      399.97     16.13 o 
   3   6   4      217.32      209.43      6.72 o 
   4   6   4      141.51      165.66      5.78 o 
   5   6   4       14.19       18.48      1.39 o 
   6   6   4       15.00       15.76      1.37 o 
   7   6   4       18.87       16.52      2.56 o 
  -9   7   4      202.25      167.46     15.71 o 
  -8   7   4       69.62       65.31      2.54 o 
  -7   7   4       10.96       13.46      1.49 o 
  -6   7   4      803.21      841.62     28.31 o 
  -5   7   4      113.17      123.91      5.22 o 
  -4   7   4      207.91      213.71      8.22 o 
  -3   7   4        0.98        1.39      1.04 o 
  -2   7   4      298.78      301.88      7.55 o 
  -1   7   4      164.18      195.16      5.16 o 
   0   7   4      650.67      648.25     17.51 o 
   1   7   4      150.88      161.63      4.99 o 
   2   7   4       60.09       40.54      2.41 o 
   3   7   4      220.10      215.26      7.58 o 
   4   7   4       19.20       17.44      1.80 o 
   5   7   4      116.27      100.67      3.82 o 
   6   7   4        2.55        4.21      1.20 o 
  -7   8   4       87.43       81.33      5.12 o 
  -6   8   4       24.47       24.23      1.91 o 
  -5   8   4        1.68        1.20      2.70 o 
  -4   8   4       96.10      101.81      4.36 o 
  -3   8   4      192.00      187.29      7.70 o 
  -2   8   4       50.02       52.74      4.84 o 
  -1   8   4       20.34       20.80      3.91 o 
   0   8   4        5.45        4.16      0.74 o 
   1   8   4       56.23       43.94      2.41 o 
   2   8   4       94.71       85.47      3.41 o 
   3   8   4      103.04       85.99      3.30 o 
 -14   1   5        5.12        3.68      0.62 o 
 -13   1   5       53.32       45.65      1.57 o 
 -12   1   5        1.84        1.55      0.63 o 
 -11   1   5       61.79       61.80      2.10 o 
 -10   1   5      331.82      354.17      8.50 o 
  -9   1   5       63.58       66.44      1.93 o 
  -8   1   5      144.85      163.60      3.46 o 
  -7   1   5       31.42       34.47      1.16 o 
  -6   1   5       34.95       32.39      2.01 o 
  -5   1   5       96.58       87.50      4.58 o 
  -4   1   5      262.79      270.02      9.41 o 
  -3   1   5      353.65      340.22     14.25 o 
  -2   1   5      113.12       97.33      3.60 o 
  -1   1   5       75.15       62.95      2.23 o 
   0   1   5       72.31       76.46      3.18 o 
   1   1   5      820.66      798.29     31.69 o 
   2   1   5        5.14        5.09      0.50 o 
   3   1   5        1.38        4.29      0.51 o 
   4   1   5      250.83      235.69      4.95 o 
   5   1   5       46.62       53.50      1.56 o 
   6   1   5       91.46      101.42      2.72 o 
   7   1   5       24.77       27.37      1.20 o 
   8   1   5      188.36      207.76      4.65 o 
   9   1   5       56.35       56.93      2.36 o 
 -14   2   5        5.20        2.77      0.79 o 
 -13   2   5        2.63        2.04      0.62 o 
 -12   2   5        0.07        0.00      0.62 o 
 -11   2   5        1.57        1.87      0.70 o 
 -10   2   5       87.43       95.70      2.61 o 
  -9   2   5       36.77       42.62      1.61 o 
  -8   2   5        0.06        0.54      0.47 o 
  -7   2   5        0.43        1.54      0.50 o 
  -6   2   5       41.38       40.12      1.13 o 
  -5   2   5      705.50      683.87     15.78 o 
  -4   2   5        0.08        1.01      0.88 o 
  -3   2   5      110.98      110.24      5.95 o 
  -2   2   5       53.40       61.29      5.72 o 
  -1   2   5      477.71      528.76     24.12 o 
   0   2   5      566.63      519.33     19.69 o 
   1   2   5      138.50      123.05      5.17 o 
   2   2   5      251.23      215.74      7.15 o 
   3   2   5        1.25        2.50      0.38 o 
   4   2   5      105.68      106.33      2.48 o 
   5   2   5      312.57      323.23      6.51 o 
   6   2   5      134.53      141.60      3.24 o 
   7   2   5       20.28       26.77      1.29 o 
   8   2   5       60.16       61.82      2.28 o 
   9   2   5       91.51       87.59      5.12 o 
 -13   3   5        1.99        1.71      0.65 o 
 -12   3   5        1.00        1.11      0.60 o 
 -11   3   5       32.86       33.52      1.85 o 
 -10   3   5       26.74       27.32      1.50 o 
  -9   3   5       37.72       41.82      1.88 o 
  -8   3   5       20.24       28.35      1.56 o 
  -7   3   5      113.01      111.89      2.58 o 
  -6   3   5      125.55      129.44      3.50 o 
  -5   3   5      528.86      561.85     13.07 o 
  -4   3   5      555.22      535.40     12.48 o 
  -3   3   5      506.41      503.87     13.55 o 
  -2   3   5        1.61        3.08      0.58 o 
  -1   3   5      125.67      115.03      3.92 o 
   0   3   5        8.63        7.20      0.55 o 
   1   3   5      137.34      115.22      3.00 o 
   2   3   5       53.50       60.80      2.96 o 
   3   3   5      829.73      829.24     14.49 o 
   4   3   5     1084.96     1081.33     18.81 o 
   5   3   5        6.75        8.42      0.68 o 
   6   3   5      827.18      863.14     22.27 o 
   7   3   5       86.90       91.09      4.38 o 
   8   3   5       43.61       41.55      3.25 o 
   9   3   5        8.04        5.21      1.00 o 
 -13   4   5        0.55        0.42      0.50 o 
 -12   4   5        1.03        0.87      0.64 o 
 -11   4   5        1.58        1.87      0.71 o 
 -10   4   5        0.51        1.13      0.70 o 
  -9   4   5       52.80       52.20      2.10 o 
  -8   4   5       69.47       82.99      2.78 o 
  -7   4   5       10.27        9.38      0.79 o 
  -6   4   5      152.40      168.62      4.44 o 
  -5   4   5       12.55       16.25      1.01 o 
  -4   4   5      266.48      281.95      6.87 o 
  -3   4   5        0.14        5.52      1.30 o 
  -2   4   5       22.99       21.06      0.99 o 
  -1   4   5        0.60        2.17      0.49 o 
   0   4   5        0.11        0.52      0.44 o 
   1   4   5      180.25      190.18      4.71 o 
   2   4   5        4.58        5.41      0.61 o 
   3   4   5      126.80      129.75      2.88 o 
   4   4   5      145.84      143.71      3.19 o 
   5   4   5      321.41      326.46      8.14 o 
   6   4   5       41.57       47.24      2.11 o 
   7   4   5        9.13       12.33      2.13 o 
   8   4   5       34.74       22.59      2.11 o 
 -12   5   5        0.19       -0.30      0.54 o 
 -11   5   5        2.95        3.52      0.94 o 
 -10   5   5       16.94       15.08      1.49 o 
  -9   5   5       23.43       25.20      1.67 o 
  -8   5   5       40.16       45.14      2.31 o 
  -7   5   5        7.05        7.65      1.37 o 
  -6   5   5       75.44       84.57      3.86 o 
  -5   5   5      154.82      155.95      4.22 o 
  -4   5   5        8.81        9.54      2.45 o 
  -3   5   5        0.08        0.96      0.71 o 
  -2   5   5      137.43      144.16      4.35 o 
  -1   5   5       15.45       17.90      1.21 o 
   0   5   5       20.30       22.25      1.28 o 
   1   5   5      241.76      267.71      7.20 o 
   2   5   5        0.11        0.12      0.54 o 
   3   5   5        3.00        6.13      0.66 o 
   4   5   5       43.40       45.53      1.52 o 
   5   5   5      118.05      108.75      2.97 o 
   6   5   5       11.49        8.81      0.94 o 
   7   5   5        5.43        3.87      0.67 o 
 -11   6   5       67.44       52.69      3.61 o 
 -10   6   5        0.26        0.15      0.85 o 
  -9   6   5       80.79       70.54      2.57 o 
  -8   6   5      133.09      137.26      5.64 o 
  -7   6   5        3.88        3.80      1.15 o 
  -6   6   5        3.26        4.10      1.65 o 
  -5   6   5        0.41       -0.60      0.65 o 
  -4   6   5      101.55      105.90      3.15 o 
  -3   6   5        3.80        3.95      0.74 o 
  -2   6   5        1.70        4.28      0.78 o 
  -1   6   5       12.28       11.16      1.04 o 
   0   6   5       78.23       78.74      4.57 o 
   1   6   5        6.27        6.47      1.06 o 
   2   6   5       43.74       40.91      1.83 o 
   3   6   5        3.15        3.70      0.94 o 
   4   6   5       46.96       45.10      2.07 o 
   5   6   5       35.81       24.36      2.11 o 
   6   6   5        1.01        1.20      0.90 o 
  -9   7   5        0.06       -0.90      1.20 o 
  -8   7   5       26.64       21.31      2.71 o 
  -7   7   5        8.87        9.86      1.37 o 
  -6   7   5        4.41        6.63      1.28 o 
  -5   7   5       30.63       28.84      1.77 o 
  -4   7   5       13.30       21.24      1.50 o 
  -3   7   5        8.74       13.92      1.08 o 
  -2   7   5       82.67       80.54      2.89 o 
  -1   7   5       32.89       32.85      1.72 o 
   0   7   5       71.78       61.26      2.37 o 
   1   7   5        8.72        5.75      0.94 o 
   2   7   5        0.91        1.67      0.90 o 
   3   7   5        5.60       10.99      1.06 o 
   4   7   5        4.94        4.29      0.85 o 
   5   7   5        0.71        1.80      0.90 o 
  -6   8   5        4.50        7.84      1.80 o 
  -5   8   5        0.87        1.37      0.94 o 
  -4   8   5        1.23        0.74      1.31 o 
  -3   8   5        1.95        3.44      0.94 o 
  -2   8   5        6.41        3.04      1.05 o 
  -1   8   5        4.15        5.49      0.69 o 
   0   8   5        7.17        3.31      0.62 o 
   1   8   5        7.00        9.53      0.85 o 
   2   8   5       59.60       45.75      2.71 o 
 -14   0   6      167.21      120.04      4.37 o 
 -13   0   6       45.07       40.04      2.23 o 
 -12   0   6       16.74       13.68      1.49 o 
 -11   0   6      347.83      336.98     11.44 o 
 -10   0   6      203.96      201.83      5.98 o 
  -9   0   6      329.05      347.20      9.72 o 
  -8   0   6       59.75       59.51      2.36 o 
  -7   0   6       44.57       53.98      2.14 o 
  -6   0   6     1380.25     1250.96     47.46 o 
  -5   0   6      387.15      345.14     13.36 o 
  -4   0   6      564.58      515.70     19.74 o 
  -3   0   6     2723.57     2647.95    165.54 o 
  -2   0   6     3692.73     3766.37    234.82 o 
  -1   0   6     2249.54     2320.45    145.35 o 
   0   0   6      145.47       90.01      5.58 o 
   1   0   6     2675.73     2364.45     70.42 o 
   2   0   6      179.65      157.64      4.59 o 
   3   0   6     1042.03      996.47     25.52 o 
   4   0   6       57.50       54.00      2.11 o 
   5   0   6       10.21       22.80      3.73 o 
   6   0   6      623.49      645.56     22.14 o 
   7   0   6      229.19      249.63      9.17 o 
   8   0   6       23.49       28.89      2.26 o 
 -14   1   6      107.07       92.38      2.90 o 
 -13   1   6        2.43        6.56      0.75 o 
 -12   1   6       26.92       33.54      1.57 o 
 -11   1   6      353.02      373.98      8.96 o 
 -10   1   6       26.67       23.53      0.97 o 
  -9   1   6       17.20       12.04      0.74 o 
  -8   1   6       93.29       99.58      2.18 o 
  -7   1   6      844.32      836.52     15.68 o 
  -6   1   6      468.55      448.33      9.34 o 
  -5   1   6       89.12      103.71      3.43 o 
  -4   1   6      143.33      167.20      4.14 o 
  -3   1   6      756.34      685.51     22.14 o 
  -2   1   6      896.36      763.88     39.29 o 
  -1   1   6      107.94      107.25     10.95 o 
   0   1   6      139.82      101.69      4.99 o 
   1   1   6      434.45      423.05     12.24 o 
   2   1   6       91.91       76.66      2.19 o 
   3   1   6      288.17      273.58      5.28 o 
   4   1   6     1431.83     1475.93     27.64 o 
   5   1   6      396.39      404.90      8.01 o 
   6   1   6      185.02      183.73      4.31 o 
   7   1   6        1.07        3.16      0.67 o 
   8   1   6       62.07       65.85      2.25 o 
 -14   2   6        9.03        8.63      0.94 o 
 -13   2   6       37.00       34.22      1.67 o 
 -12   2   6       20.70       15.50      1.24 o 
 -11   2   6      102.91      104.44      2.75 o 
 -10   2   6       49.29       55.50      1.88 o 
  -9   2   6        9.69       13.69      0.78 o 
  -8   2   6       24.69       32.23      1.13 o 
  -7   2   6       62.50       68.22      1.96 o 
  -6   2   6      921.46      867.22     25.91 o 
  -5   2   6       37.90       37.90      1.18 o 
  -4   2   6      239.74      224.12      5.76 o 
  -3   2   6      740.45      663.79     19.30 o 
  -2   2   6       22.59       25.87      1.19 o 
  -1   2   6      301.84      308.02      9.56 o 
   0   2   6      947.98      925.89     27.11 o 
   1   2   6     1366.80     1226.55     32.59 o 
   2   2   6      708.08      686.04     13.71 o 
   3   2   6      903.75      918.72     19.25 o 
   4   2   6       50.23       52.11      1.79 o 
   5   2   6      373.74      411.37      8.21 o 
   6   2   6       57.98       65.48      2.39 o 
   7   2   6      166.49      178.69      5.55 o 
   8   2   6      210.71      222.52      6.78 o 
 -13   3   6      147.34      128.33      3.82 o 
 -12   3   6      108.29      116.07      3.70 o 
 -11   3   6       11.76       15.30      1.12 o 
 -10   3   6       12.99        9.33      1.01 o 
  -9   3   6      409.53      402.04      8.64 o 
  -8   3   6       97.13      102.32      2.71 o 
  -7   3   6      159.87      171.20      4.47 o 
  -6   3   6      278.66      291.76      7.10 o 
  -5   3   6        1.57        1.97      1.13 o 
  -4   3   6      120.76       99.39      2.90 o 
  -3   3   6        8.53       11.82      0.95 o 
  -2   3   6      320.81      314.71      8.80 o 
  -1   3   6      462.04      462.58     11.93 o 
   0   3   6      387.59      370.63      8.77 o 
   1   3   6      297.25      286.56      6.85 o 
   2   3   6      908.70      939.36     19.30 o 
   3   3   6      339.40      351.91      6.89 o 
   4   3   6      332.82      364.41      7.33 o 
   5   3   6      639.91      673.70     14.28 o 
   6   3   6        7.18        8.89      0.98 o 
   7   3   6       43.45       44.89      2.11 o 
   8   3   6       67.95       74.32      3.39 o 
 -12   4   6       38.93       31.56      2.11 o 
 -11   4   6       65.88       60.36      2.45 o 
 -10   4   6      183.46      196.81      5.92 o 
  -9   4   6       52.69       58.13      2.54 o 
  -8   4   6      104.80      105.46      3.19 o 
  -7   4   6        5.67        5.97      0.82 o 
  -6   4   6      150.75      143.47      3.98 o 
  -5   4   6      365.94      392.10      9.46 o 
  -4   4   6      223.45      232.92      5.33 o 
  -3   4   6      337.59      320.64      7.90 o 
  -2   4   6       37.74       31.52      1.24 o 
  -1   4   6        1.24        3.71      1.16 o 
   0   4   6       11.85       14.28      0.96 o 
   1   4   6     1885.03     2013.92     44.56 o 
   2   4   6     1143.35     1207.44     24.57 o 
   3   4   6       99.86      107.18      2.53 o 
   4   4   6      331.08      349.65      6.89 o 
   5   4   6       29.59       37.93      1.63 o 
   6   4   6       91.81       78.58      3.00 o 
   7   4   6       49.36       55.88      3.01 o 
 -12   5   6      115.89       86.52      5.12 o 
 -11   5   6        1.25        1.67      1.20 o 
 -10   5   6        0.96        1.71      0.80 o 
  -9   5   6       37.14       37.47      2.65 o 
  -8   5   6      168.47      171.09      6.82 o 
  -7   5   6      461.75      478.23     11.48 o 
  -6   5   6      418.24      430.97     10.41 o 
  -5   5   6        8.32       11.78      1.49 o 
  -4   5   6       17.27       18.91      1.19 o 
  -3   5   6       89.17       96.00      3.27 o 
  -2   5   6      292.32      292.15      8.86 o 
  -1   5   6      141.03      154.96      4.79 o 
   0   5   6      216.65      236.74      6.46 o 
   1   5   6        6.97       11.13      2.30 o 
   2   5   6      105.16      106.88      2.94 o 
   3   5   6       62.47       59.64      1.93 o 
   4   5   6      160.49      169.15      4.19 o 
   5   5   6       96.33       88.28      4.38 o 
   6   5   6        3.79        2.22      1.20 o 
 -10   6   6       46.01       36.10      2.10 o 
  -9   6   6        0.39        0.15      0.85 o 
  -8   6   6      141.99      149.00      8.89 o 
  -7   6   6       13.18       15.17      1.27 o 
  -6   6   6      167.59      165.52      7.59 o 
  -5   6   6      711.54      729.40     17.10 o 
  -4   6   6      281.43      287.81      7.25 o 
  -3   6   6       64.62       78.90      2.89 o 
  -2   6   6       17.17       15.85      1.19 o 
  -1   6   6        3.21        3.49      0.74 o 
   0   6   6      188.03      168.84      6.18 o 
   1   6   6      266.72      292.63      8.07 o 
   2   6   6       40.91       44.84      2.08 o 
   3   6   6      144.43      145.32      5.83 o 
   4   6   6       17.22       14.55      0.92 o 
   5   6   6        1.29        0.90      0.90 o 
  -8   7   6       77.27       74.04      3.29 o 
  -7   7   6      253.94      241.87     13.75 o 
  -6   7   6      210.47      209.82      8.18 o 
  -5   7   6        5.55        7.95      1.01 o 
  -4   7   6       49.27       48.85      2.14 o 
  -3   7   6      151.41      146.02      4.52 o 
  -2   7   6      375.87      360.45      9.96 o 
  -1   7   6       23.16       16.39      1.15 o 
   0   7   6      156.59      168.31      6.07 o 
   1   7   6       14.64       18.81      1.37 o 
   2   7   6       42.03       34.93      2.56 o 
   3   7   6        7.61        7.83      0.85 o 
  -5   8   6       73.46       67.15      4.22 o 
  -4   8   6      151.58      135.27     10.86 o 
  -3   8   6       47.47       43.67      2.86 o 
  -2   8   6        2.93        3.19      0.85 o 
  -1   8   6        0.91        1.20      0.90 o 
   0   8   6       51.37       41.53      2.71 o 
 -14   1   7       51.03       32.22      1.70 o 
 -13   1   7       43.19       35.68      1.42 o 
 -12   1   7       22.94       21.36      1.20 o 
 -11   1   7       39.18       39.77      1.46 o 
 -10   1   7        2.72        3.94      0.54 o 
  -9   1   7        0.57        0.32      0.48 o 
  -8   1   7       71.32       67.49      1.83 o 
  -7   1   7       70.61       81.28      2.40 o 
  -6   1   7       12.49       19.73      1.35 o 
  -5   1   7       10.31       13.63      0.83 o 
  -4   1   7       66.54       59.36      1.80 o 
  -3   1   7      408.98      422.14      9.89 o 
  -2   1   7       77.14       84.12      3.03 o 
  -1   1   7        2.27        4.86      0.52 o 
   0   1   7      304.20      259.64     12.20 o 
   1   1   7      120.74      105.45      2.82 o 
   2   1   7      229.13      237.77      5.08 o 
   3   1   7       90.76       81.63      2.19 o 
   4   1   7       61.28       61.46      1.96 o 
   5   1   7      344.50      340.69      7.42 o 
   6   1   7        9.13        8.50      1.41 o 
   7   1   7       13.53       12.04      1.04 o 
 -13   2   7        3.36        0.72      0.62 o 
 -12   2   7        2.04        2.08      0.74 o 
 -11   2   7        8.37        9.82      0.77 o 
 -10   2   7        0.11        0.36      0.52 o 
  -9   2   7      109.43      115.14      2.70 o 
  -8   2   7       32.63       40.65      2.17 o 
  -7   2   7        2.31        1.60      0.50 o 
  -6   2   7       93.29       91.74      2.80 o 
  -5   2   7      212.56      222.19      5.81 o 
  -4   2   7      146.99      137.55      3.84 o 
  -3   2   7       33.23       41.88      1.46 o 
  -2   2   7      147.16      153.56      4.53 o 
  -1   2   7       19.76       22.56      1.74 o 
   0   2   7       59.55       54.91      2.30 o 
   1   2   7      376.65      385.89     10.40 o 
   2   2   7       18.80       20.10      1.14 o 
   3   2   7        0.36        0.61      0.52 o 
   4   2   7      621.84      651.35     13.84 o 
   5   2   7       44.81       50.12      1.79 o 
   6   2   7       23.05       23.96      1.31 o 
   7   2   7        2.06        1.57      0.94 o 
 -13   3   7       14.04        8.94      1.50 o 
 -12   3   7        2.13        1.87      0.94 o 
 -11   3   7       25.61       23.72      1.50 o 
 -10   3   7        1.68        0.70      0.66 o 
  -9   3   7       80.21       83.44      2.66 o 
  -8   3   7      169.27      175.57      4.63 o 
  -7   3   7       55.82       58.75      2.54 o 
  -6   3   7       25.27       32.16      1.47 o 
  -5   3   7        8.63        8.40      0.92 o 
  -4   3   7       29.05       35.96      1.51 o 
  -3   3   7       25.03       27.82      1.16 o 
  -2   3   7      194.08      197.15      5.38 o 
  -1   3   7      519.21      504.03     12.94 o 
   0   3   7     1293.15     1338.07     33.54 o 
   1   3   7      325.86      326.95      7.03 o 
   2   3   7     1068.90     1141.51     23.52 o 
   3   3   7      197.58      210.12      4.86 o 
   4   3   7       52.50       57.56      2.10 o 
   5   3   7        6.41        7.35      0.86 o 
   6   3   7        0.05       -0.54      0.74 o 
   7   3   7        4.89        3.61      1.20 o 
 -12   4   7        0.10       -0.17      0.90 o 
 -11   4   7       11.49        6.39      0.83 o 
 -10   4   7        9.95        9.33      1.15 o 
  -9   4   7        3.59        5.98      1.13 o 
  -8   4   7       92.94      104.29      3.15 o 
  -7   4   7       12.36       13.65      1.06 o 
  -6   4   7        6.98        7.08      0.95 o 
  -5   4   7        5.58        8.24      1.16 o 
  -4   4   7       15.20       15.35      0.97 o 
  -3   4   7      255.27      251.33      6.38 o 
  -2   4   7       12.74       16.95      1.13 o 
  -1   4   7      110.12      105.50      3.31 o 
   0   4   7       28.46       28.59      1.40 o 
   1   4   7      593.21      619.09     14.12 o 
   2   4   7       57.62       69.13      1.92 o 
   3   4   7        0.08       -0.03      0.54 o 
   4   4   7       62.26       61.38      1.89 o 
   5   4   7        4.22        2.71      1.12 o 
   6   4   7       12.38       14.43      1.80 o 
 -11   5   7        9.33        4.68      1.05 o 
 -10   5   7       24.86       20.90      1.70 o 
  -9   5   7        8.07        8.94      1.01 o 
  -8   5   7       14.65       14.89      1.27 o 
  -7   5   7       11.14       15.60      1.15 o 
  -6   5   7       14.89       17.79      1.19 o 
  -5   5   7       25.54       28.66      1.67 o 
  -4   5   7       50.10       51.84      2.20 o 
  -3   5   7       44.67       50.58      1.83 o 
  -2   5   7       36.34       36.00      1.53 o 
  -1   5   7       58.74       66.72      2.37 o 
   0   5   7      206.23      199.25      4.91 o 
   1   5   7        6.56        7.02      1.08 o 
   2   5   7        2.95        1.52      0.50 o 
   3   5   7       10.28        8.86      0.73 o 
   4   5   7        0.95        0.60      0.64 o 
   5   5   7       65.23       59.30      3.61 o 
  -9   6   7        3.38        3.92      0.94 o 
  -8   6   7       14.28       13.37      1.45 o 
  -7   6   7       10.91       10.50      1.42 o 
  -6   6   7        0.87        1.20      0.69 o 
  -5   6   7        0.13        1.20      0.69 o 
  -4   6   7       68.78       66.12      2.59 o 
  -3   6   7       43.11       40.96      1.96 o 
  -2   6   7       46.50       50.71      2.14 o 
  -1   6   7       17.97       23.08      2.41 o 
   0   6   7       18.11       14.11      1.35 o 
   1   6   7       94.30       75.59      2.28 o 
   2   6   7        0.23        0.00      0.45 o 
   3   6   7        4.50        5.42      0.62 o 
  -8   7   7       21.58       21.95      2.10 o 
  -7   7   7        0.12       -1.07      2.25 o 
  -6   7   7       24.26       23.39      1.66 o 
  -5   7   7       30.79       28.65      1.80 o 
  -4   7   7        4.80        4.04      0.74 o 
  -3   7   7       42.45       33.74      1.62 o 
  -2   7   7        8.21        9.49      1.06 o 
  -1   7   7        2.03        4.31      0.76 o 
   0   7   7        3.85        5.04      0.72 o 
   1   7   7       12.99       14.19      1.06 o 
   2   7   7        2.69        2.40      0.90 o 
 -13   0   8        6.16        6.31      0.71 o 
 -12   0   8      107.79      101.86      3.36 o 
 -11   0   8      144.35      152.12      4.07 o 
 -10   0   8      109.83      124.41      4.61 o 
  -9   0   8      134.69      127.52      4.06 o 
  -8   0   8      124.02      106.71      4.15 o 
  -7   0   8      255.61      244.83      8.33 o 
  -6   0   8     3555.11     3770.71    118.78 o 
  -5   0   8      565.44      585.84     44.42 o 
  -4   0   8       39.92       29.74      2.12 o 
  -3   0   8        6.53        7.34      1.09 o 
  -2   0   8      304.00      305.22     34.49 o 
  -1   0   8      187.66      169.28      6.19 o 
   0   0   8     1170.80     1141.33     29.50 o 
   1   0   8      482.94      471.55     12.66 o 
   2   0   8      956.19      805.79     21.04 o 
   3   0   8       97.39       83.90      3.03 o 
   4   0   8      104.54      108.68      4.23 o 
   5   0   8        1.08        3.01      1.06 o 
   6   0   8      433.13      392.75     16.39 o 
 -13   1   8       27.36       23.21      1.39 o 
 -12   1   8        8.64       10.23      0.67 o 
 -11   1   8        3.52        2.73      0.58 o 
 -10   1   8      102.78       91.96      2.29 o 
  -9   1   8      113.48      108.00      4.04 o 
  -8   1   8      300.63      347.62     13.79 o 
  -7   1   8      134.58      155.57      4.64 o 
  -6   1   8      155.41      225.83     18.98 o 
  -5   1   8      365.82      376.16      8.83 o 
  -4   1   8      576.69      569.62     11.67 o 
  -3   1   8     1622.36     1579.77     31.87 o 
  -2   1   8      124.71      105.38      4.78 o 
  -1   1   8      195.41      176.13      8.16 o 
   0   1   8       32.31       33.40      1.54 o 
   1   1   8      379.48      403.55      9.16 o 
   2   1   8      704.02      714.62     15.62 o 
   3   1   8      731.32      745.42     17.28 o 
   4   1   8      405.63      414.51      9.92 o 
   5   1   8      209.53      210.31      6.50 o 
   6   1   8        4.63        3.93      0.80 o 
 -13   2   8       48.79       37.49      1.56 o 
 -12   2   8       28.21       29.20      1.34 o 
 -11   2   8      130.14      143.90      3.87 o 
 -10   2   8       59.21       69.57      2.74 o 
  -9   2   8      107.19       97.85      3.13 o 
  -8   2   8      126.82      134.70      4.17 o 
  -7   2   8      232.28      252.65      7.26 o 
  -6   2   8      726.04      755.54     18.45 o 
  -5   2   8      736.00      777.59     18.94 o 
  -4   2   8      426.15      428.96     10.81 o 
  -3   2   8        0.79        1.51      0.45 o 
  -2   2   8      182.48      205.12      5.28 o 
  -1   2   8      107.45      113.75      3.81 o 
   0   2   8     1068.17     1102.90     30.55 o 
   1   2   8      988.16     1010.75     21.79 o 
   2   2   8        0.85        1.11      0.66 o 
   3   2   8       10.02       12.07      2.00 o 
   4   2   8       29.66       33.98      1.64 o 
   5   2   8      156.20      167.58      4.63 o 
   6   2   8      147.60      145.19      5.53 o 
 -12   3   8        1.34        0.36      0.84 o 
 -11   3   8       18.11       12.68      1.04 o 
 -10   3   8       34.01       37.01      1.64 o 
  -9   3   8      141.82      143.44      3.91 o 
  -8   3   8       44.16       63.42      2.49 o 
  -7   3   8       18.55       19.58      1.27 o 
  -6   3   8        7.67        7.02      1.58 o 
  -5   3   8       82.66      101.31      3.29 o 
  -4   3   8      132.42      150.23      3.82 o 
  -3   3   8      418.05      431.62      9.89 o 
  -2   3   8     1347.43     1357.05     34.01 o 
  -1   3   8       14.45       17.82      1.13 o 
   0   3   8        1.42        2.31      0.53 o 
   1   3   8      179.95      202.90      5.16 o 
   2   3   8      830.96      916.31     23.71 o 
   3   3   8       98.63      111.11      3.70 o 
   4   3   8      549.14      567.29     14.91 o 
   5   3   8       51.41       49.87      2.55 o 
 -11   4   8       10.31       13.30      1.37 o 
 -10   4   8       23.67       23.07      1.50 o 
  -9   4   8        3.04        4.17      0.73 o 
  -8   4   8       72.86       70.93      2.66 o 
  -7   4   8      140.55      157.98      4.87 o 
  -6   4   8      358.93      387.66     11.19 o 
  -5   4   8      221.35      231.22      5.97 o 
  -4   4   8       41.40       38.39      1.64 o 
  -3   4   8      611.64      626.01     14.02 o 
  -2   4   8      160.31      188.68      5.22 o 
  -1   4   8     1007.71     1035.41     25.87 o 
   0   4   8        2.32        1.90      0.58 o 
   1   4   8      373.38      400.34      8.37 o 
   2   4   8        0.65        1.51      0.54 o 
   3   4   8        9.36       12.07      1.14 o 
   4   4   8        8.99        8.63      1.40 o 
 -10   5   8       27.59       23.91      1.32 o 
  -9   5   8      164.84      157.69      5.75 o 
  -8   5   8       55.84       54.70      2.36 o 
  -7   5   8       40.62       46.24      2.01 o 
  -6   5   8        2.67        2.49      0.74 o 
  -5   5   8       30.83       31.84      1.72 o 
  -4   5   8       88.14       84.69      3.17 o 
  -3   5   8      293.04      301.42      8.64 o 
  -2   5   8      140.86      138.58      5.27 o 
  -1   5   8        1.12        1.85      0.55 o 
   0   5   8        0.85        2.16      0.58 o 
   1   5   8      140.32      158.21      4.00 o 
   2   5   8      209.77      210.58      6.31 o 
   3   5   8       49.73       50.98      1.99 o 
  -9   6   8       35.99       32.49      2.71 o 
  -8   6   8       38.48       36.53      4.81 o 
  -7   6   8      204.02      194.43      6.12 o 
  -6   6   8      111.20      114.65      3.64 o 
  -5   6   8       74.88       72.19      2.60 o 
  -4   6   8      171.48      177.69      5.27 o 
  -3   6   8        0.41        1.08      0.62 o 
  -2   6   8       80.66       91.26      3.72 o 
  -1   6   8       17.10       15.79      1.28 o 
   0   6   8       92.30      101.09      2.81 o 
   1   6   8       51.56       55.95      1.74 o 
   2   6   8        0.91        2.70      0.90 o 
  -6   7   8        6.99        5.71      1.20 o 
  -5   7   8      139.72      104.97      3.94 o 
  -4   7   8        4.06        3.42      0.72 o 
  -3   7   8       62.17       58.89      2.55 o 
  -2   7   8       59.90       50.55      2.23 o 
  -1   7   8        5.52        4.21      0.90 o 
 -13   1   9        2.55        2.01      1.05 o 
 -12   1   9        8.95        7.38      0.66 o 
 -11   1   9        0.02        0.42      0.44 o 
 -10   1   9       18.87       17.36      1.15 o 
  -9   1   9        3.56        5.48      0.74 o 
  -8   1   9       58.23       68.10      2.49 o 
  -7   1   9       28.95       33.95      1.39 o 
  -6   1   9       49.84       57.10      1.80 o 
  -5   1   9        2.27        2.84      0.61 o 
  -4   1   9       16.74       19.56      0.95 o 
  -3   1   9      210.59      201.50      5.82 o 
  -2   1   9       27.04       27.25      1.41 o 
  -1   1   9       30.95       28.74      1.26 o 
   0   1   9      114.81      102.84      2.97 o 
   1   1   9      339.53      336.05      7.74 o 
   2   1   9       46.04       44.38      1.79 o 
   3   1   9       37.16       34.76      1.65 o 
   4   1   9        8.77        8.00      0.82 o 
   5   1   9       13.87        7.90      1.15 o 
 -12   2   9       28.84       19.57      1.34 o 
 -11   2   9        2.27        2.40      0.71 o 
 -10   2   9        4.39        5.16      0.74 o 
  -9   2   9       43.02       50.65      2.08 o 
  -8   2   9        0.46        0.78      0.62 o 
  -7   2   9       32.20       41.59      1.85 o 
  -6   2   9       35.85       42.87      1.75 o 
  -5   2   9       16.63       19.16      1.01 o 
  -4   2   9      193.38      199.71      4.69 o 
  -3   2   9        8.39        7.26      0.80 o 
  -2   2   9      181.03      175.17      4.62 o 
  -1   2   9       33.83       32.67      1.82 o 
   0   2   9      587.74      603.25     14.88 o 
   1   2   9       80.83       76.70      3.35 o 
   2   2   9       33.93       35.67      1.68 o 
   3   2   9       31.30       28.31      1.43 o 
   4   2   9       28.63       24.08      1.27 o 
   5   2   9       12.45       11.72      1.80 o 
 -12   3   9       38.67       28.61      1.58 o 
 -11   3   9        0.08        0.30      0.72 o 
 -10   3   9       14.91       14.74      1.04 o 
  -9   3   9        0.01        0.30      0.62 o 
  -8   3   9       27.07       28.73      1.61 o 
  -7   3   9        3.93        8.21      0.92 o 
  -6   3   9      183.61      202.33      5.97 o 
  -5   3   9       83.17       84.91      2.61 o 
  -4   3   9      572.16      624.60     14.02 o 
  -3   3   9      497.45      521.64     13.45 o 
  -2   3   9      219.33      232.28      6.39 o 
  -1   3   9      404.54      391.82     10.20 o 
   0   3   9        6.93        6.44      0.76 o 
   1   3   9       57.86       61.29      2.50 o 
   2   3   9        2.44        2.20      0.71 o 
   3   3   9       77.73       84.51      3.12 o 
   4   3   9       43.96       56.76      2.24 o 
 -11   4   9        9.23        8.04      0.85 o 
 -10   4   9        0.00        0.43      0.72 o 
  -9   4   9        5.95        4.90      0.74 o 
  -8   4   9       30.85       30.31      1.61 o 
  -7   4   9       50.20       54.81      2.48 o 
  -6   4   9       76.48       80.68      2.55 o 
  -5   4   9       17.11       25.71      1.54 o 
  -4   4   9       27.97       27.08      1.34 o 
  -3   4   9      461.64      464.48     11.95 o 
  -2   4   9       32.16       39.48      1.67 o 
  -1   4   9        2.26        4.06      0.65 o 
   0   4   9       58.02       60.78      2.03 o 
   1   4   9        1.08        0.15      0.53 o 
   2   4   9        3.08        4.75      0.87 o 
   3   4   9        2.78        3.88      0.70 o 
 -10   5   9        0.03        0.60      0.90 o 
  -9   5   9       20.01       17.49      1.37 o 
  -8   5   9        4.06        7.37      0.74 o 
  -7   5   9       23.41       23.90      1.38 o 
  -6   5   9       25.53       23.93      1.37 o 
  -5   5   9      113.96      115.95      3.97 o 
  -4   5   9       65.57       67.56      2.17 o 
  -3   5   9       72.17       78.33      2.77 o 
  -2   5   9        1.11        1.18      0.51 o 
  -1   5   9       48.02       46.95      1.68 o 
   0   5   9        0.11        0.46      0.48 o 
   1   5   9        8.55        6.75      0.80 o 
   2   5   9       20.03       18.34      2.10 o 
  -7   6   9       64.23       54.02      2.44 o 
  -6   6   9        7.62        7.84      0.69 o 
  -5   6   9        0.01       -0.10      0.52 o 
  -4   6   9       22.04       26.16      1.70 o 
  -3   6   9       80.85       69.53      2.87 o 
  -2   6   9        1.49        1.95      0.64 o 
  -1   6   9        3.77        3.54      0.44 o 
   0   6   9       16.42       21.05      1.80 o 
 -12   0  10       39.43       39.08      5.26 o 
 -11   0  10       39.09       54.10      2.44 o 
 -10   0  10       79.52       80.34      3.29 o 
  -9   0  10      195.32      185.49      6.60 o 
  -8   0  10      424.99      403.52     13.39 o 
  -7   0  10      385.45      430.97     14.33 o 
  -6   0  10      165.27      175.95      6.33 o 
  -5   0  10      134.53      134.94      4.50 o 
  -4   0  10       28.12       26.43      1.50 o 
  -3   0  10       45.97       57.00      2.97 o 
  -2   0  10       22.04       28.52      2.10 o 
  -1   0  10     1113.67      989.11     31.01 o 
   0   0  10       60.78       58.71      3.00 o 
   1   0  10       10.08        9.36      1.29 o 
   2   0  10        4.10        2.10      1.50 o 
   3   0  10      114.11      119.33      6.93 o 
 -12   1  10        5.10        4.39      0.48 o 
 -11   1  10       97.73       94.49      3.13 o 
 -10   1  10      324.34      347.84      8.20 o 
  -9   1  10       82.62       92.84      2.63 o 
  -8   1  10       24.67       32.98      1.35 o 
  -7   1  10       10.23       10.05      0.87 o 
  -6   1  10      393.07      430.43     10.03 o 
  -5   1  10      301.71      321.46      8.32 o 
  -4   1  10      540.50      545.76     11.66 o 
  -3   1  10      566.99      559.82     14.11 o 
  -2   1  10      306.44      258.42      6.06 o 
  -1   1  10        0.76        1.51      0.83 o 
   0   1  10       42.54       44.86      1.79 o 
   1   1  10      132.07      138.72      3.93 o 
   2   1  10      391.12      349.63      8.95 o 
   3   1  10        4.90        5.93      0.80 o 
 -12   2  10       59.34       63.81      2.55 o 
 -11   2  10       14.90       20.52      1.05 o 
 -10   2  10        0.03        0.75      0.45 o 
  -9   2  10       14.18       12.51      0.86 o 
  -8   2  10      141.29      146.94      3.80 o 
  -7   2  10      543.90      605.63     13.93 o 
  -6   2  10      182.24      191.53      4.51 o 
  -5   2  10        4.63        4.71      0.66 o 
  -4   2  10      137.94      144.53      4.27 o 
  -3   2  10       66.06       70.10      2.46 o 
  -2   2  10      544.47      582.00     15.49 o 
  -1   2  10       91.90       88.54      3.22 o 
   0   2  10      124.28      123.50      4.02 o 
   1   2  10        7.28        6.91      0.99 o 
   2   2  10        9.45       14.31      1.18 o 
   3   2  10       63.20       63.95      3.01 o 
 -11   3  10       51.73       53.47      1.91 o 
 -10   3  10       57.20       58.39      2.11 o 
  -9   3  10       87.29       99.59      2.74 o 
  -8   3  10        0.59        1.65      0.52 o 
  -7   3  10        0.62        1.59      0.56 o 
  -6   3  10       43.96       50.42      1.56 o 
  -5   3  10      877.15      941.44     22.24 o 
  -4   3  10      188.81      193.26      5.36 o 
  -3   3  10      347.60      362.45      9.49 o 
  -2   3  10       63.27       59.34      3.00 o 
  -1   3  10       34.08       39.91      1.58 o 
   0   3  10        3.77        5.61      0.88 o 
   1   3  10      260.12      293.27      8.87 o 
   2   3  10      125.79      118.94      4.00 o 
 -10   4  10        6.57        6.34      0.62 o 
  -9   4  10       60.56       55.57      1.96 o 
  -8   4  10      105.38      103.66      3.24 o 
  -7   4  10        0.72        2.29      0.89 o 
  -6   4  10      462.39      478.61     11.51 o 
  -5   4  10       78.67       73.75      2.35 o 
  -4   4  10      206.73      201.43      6.00 o 
  -3   4  10       23.85       38.54      5.09 o 
  -2   4  10      256.70      285.29      7.18 o 
  -1   4  10        9.40        7.80      0.78 o 
   0   4  10      100.88       99.01      2.87 o 
   1   4  10       49.02       48.89      2.02 o 
  -8   5  10        6.02        5.49      0.62 o 
  -7   5  10        0.45        0.26      0.65 o 
  -6   5  10      160.01      151.13      4.41 o 
  -5   5  10      239.08      236.95      8.11 o 
  -4   5  10       94.59       96.49      5.16 o 
  -3   5  10      144.24      150.71      3.97 o 
  -2   5  10        0.19        0.76      0.50 o 
  -1   5  10       24.83       24.67      1.27 o 
 -11   1  11        0.37        0.08      0.45 o 
 -10   1  11       21.07       19.28      0.93 o 
  -9   1  11        0.35        1.43      0.45 o 
  -8   1  11        5.12        5.73      0.60 o 
  -7   1  11        8.85       10.25      0.75 o 
  -6   1  11        2.76        2.15      0.57 o 
  -5   1  11        0.29        0.43      0.42 o 
  -4   1  11      220.23      215.39      6.37 o 
  -3   1  11       17.84       23.86      1.61 o 
  -2   1  11       72.64       68.98      4.45 o 
  -1   1  11        4.81        4.69      1.04 o 
   0   1  11       22.06       20.42      1.80 o 
   1   1  11        1.51        2.40      0.94 o 
 -11   2  11        4.12        3.72      0.52 o 
 -10   2  11       19.78       20.98      0.97 o 
  -9   2  11        0.55        0.38      0.45 o 
  -8   2  11       61.09       73.60      2.38 o 
  -7   2  11      112.93      112.89      2.74 o 
  -6   2  11       29.07       29.92      1.30 o 
  -5   2  11        1.04        3.03      0.60 o 
  -4   2  11       21.13       29.46      1.90 o 
  -3   2  11      238.91      217.35      6.78 o 
  -2   2  11       17.83       18.51      1.29 o 
  -1   2  11       61.58       66.18      3.41 o 
   0   2  11        1.32        1.07      0.74 o 
   1   2  11       12.73       13.63      1.28 o 
 -10   3  11       45.61       42.90      1.91 o 
  -9   3  11        4.44        4.28      0.44 o 
  -8   3  11      175.25      156.51      3.53 o 
  -7   3  11      139.04      148.81      7.48 o 
  -6   3  11        1.27        1.48      0.48 o 
  -5   3  11      319.85      296.85      8.49 o 
  -4   3  11       16.10       16.91      1.04 o 
  -3   3  11        1.22        2.52      0.63 o 
  -2   3  11        2.12        2.07      0.61 o 
  -1   3  11       25.75       31.37      1.72 o 
   0   3  11        1.78        0.60      0.85 o 
  -8   4  11       25.01       23.06      1.09 o 
  -7   4  11       93.54       81.48      3.30 o 
  -6   4  11       55.70       45.29      1.52 o 
  -5   4  11        7.11        5.64      0.73 o 
  -4   4  11        3.66        3.86      0.44 o 
  -3   4  11       24.50       17.79      1.17 o 
  -2   4  11        4.26        4.59      0.62 o 
  -1   4  11       12.15        8.12      1.50 o 
 -10   0  12       45.11       38.51      2.71 o 
  -9   0  12       18.30       17.92      1.15 o 
  -8   0  12       75.31       73.05      4.21 o 
  -7   0  12       21.15       21.35      1.58 o 
  -6   0  12        0.23       -0.09      0.72 o 
  -5   0  12       43.00       34.01      1.95 o 
  -4   0  12      249.17      225.18     12.69 o 
  -3   0  12      269.56      233.22      9.07 o 
  -2   0  12       42.69       43.62      3.31 o 
  -9   1  12        8.36        9.01      0.63 o 
  -8   1  12        0.51        1.18      0.41 o 
  -7   1  12       25.76       19.71      0.87 o 
  -6   1  12       70.10       69.69      1.99 o 
  -5   1  12      255.54      216.96      5.86 o 
  -4   1  12       39.57       34.03      2.34 o 
  -3   1  12       14.11       15.43      1.49 o 
  -2   1  12        0.32        1.77      0.94 o 
  -9   2  12       92.69       82.25      4.52 o 
  -8   2  12        0.56        0.30      0.35 o 
  -7   2  12      106.26       98.09      2.83 o 
  -6   2  12       18.57       17.32      1.37 o 
  -5   2  12       99.10      100.51      3.40 o 
  -4   2  12       73.03       70.62      3.36 o 
  -3   2  12      169.55      166.45      6.72 o 
  -2   2  12       67.90       63.22      4.21 o 
  -7   3  12       51.92       43.64      2.71 o 
  -6   3  12      148.65      146.15      5.63 o 
  -5   3  12       97.62       78.37      2.83 o 
  -4   3  12       25.90       20.75      2.11 o 
  -3   3  12       17.20       15.03      2.10 o 
                                                 
